# Supplementary material for: π-Extended ligands with dual-binding behavior: hindered rotation unlocks unexpected reactivity in cyclometalated Pt complexes
Source: Chem Sci. 2024 Sep 11;15(36):14644–50. doi: 10.1039/d4sc04799k (PMC11388036; doi:10.1039/d4sc04799k)
Supplement: SC-015-D4SC04799K-s002 [file SC-015-D4SC04799K-s002.cif]

# Supplementary Information (SI) for Chemical Science.
# This journal is © The Royal Society of Chemistry 2024

####################################################################### 
# 
# This file contains crystal structure data downloaded from the 
# Cambridge Structural Database (CSD) hosted by the Cambridge 
# Crystallographic Data Centre (CCDC).
# 
# Full information about CCDC data access policies and citation 
# guidelines are available at http://www.ccdc.cam.ac.uk/access/V1 
# 
# Audit and citation data items may have been added by the CCDC. 
# Please retain this information to preserve the provenance of 
# this file and to allow appropriate attribution of the data. 
# 
#######################################################################

data_mo_mm567_0m_a_sq
_database_code_depnum_ccdc_archive 'CCDC 2357023'
loop_
_audit_author_name
_audit_author_address
'Seiya Ota'
;The university of British Columbia
Canada
;
_audit_update_record             
;
2024-05-21 deposited with the CCDC.	2024-08-23 downloaded from the CCDC.
;
_audit_creation_date             2024-04-05
_audit_creation_method           
;
Olex2 1.5
(compiled 2024.02.16 svn.r378c4104 for OlexSys, GUI svn.r6928)
;
_shelx_SHELXL_version_number     2019/1
loop_
_audit_author_email
''
''
_chemical_name_common            ?
_chemical_name_systematic        ?
_chemical_formula_moiety         'C30 H20 Cl2 N2 Pt, 0.5(C H2 Cl2), 0.25[]'
_chemical_formula_sum            'C30.50 H21 Cl3 N2 Pt'
_chemical_formula_weight         716.93
_chemical_melting_point          ?
loop_
_atom_type_symbol
_atom_type_description
_atom_type_scat_dispersion_real
_atom_type_scat_dispersion_imag
_atom_type_scat_source
C C 0.0033 0.0016 'International Tables Vol C Tables 4.2.6.8 and 6.1.1.4'
H H 0.0000 0.0000 'International Tables Vol C Tables 4.2.6.8 and 6.1.1.4'
Cl Cl 0.1484 0.1585 'International Tables Vol C Tables 4.2.6.8 and 6.1.1.4'
N N 0.0061 0.0033 'International Tables Vol C Tables 4.2.6.8 and 6.1.1.4'
Pt Pt -1.7033 8.3905 'International Tables Vol C Tables 4.2.6.8 and 6.1.1.4'

_shelx_space_group_comment       
;
The symmetry employed for this shelxl refinement is uniquely defined
by the following loop, which should always be used as a source of
symmetry information in preference to the above space-group names.
They are only intended as comments.
;
_space_group_crystal_system      triclinic
_space_group_IT_number           2
_space_group_name_H-M_alt        'P -1'
_space_group_name_Hall           '-P 1'
loop_
_space_group_symop_operation_xyz
'x, y, z'
'-x, -y, -z'

_cell_length_a                   11.7578(7)
_cell_length_b                   11.7959(8)
_cell_length_c                   21.4886(13)
_cell_angle_alpha                104.299(2)
_cell_angle_beta                 95.141(2)
_cell_angle_gamma                106.641(2)
_cell_volume                     2725.5(3)
_cell_formula_units_Z            4
_cell_measurement_reflns_used    6719
_cell_measurement_temperature    100(2)
_cell_measurement_theta_max      25.39
_cell_measurement_theta_min      2.17
_shelx_estimated_absorpt_T_max   0.947
_shelx_estimated_absorpt_T_min   0.078
_exptl_absorpt_coefficient_mu    5.465
_exptl_absorpt_correction_T_max  0.947
_exptl_absorpt_correction_T_min  0.729
_exptl_absorpt_correction_type   multi-scan
_exptl_absorpt_process_details   
;
 TWINABS-2012/1 (Bruker,2012) was used for absorption correction.
 
For component 1:
 wR2(int) was 0.0670 before and 0.0479 after correction.
 
For component 2:
 wR2(int) was 0.0879 before and 0.0635 after correction.
 
For component 3:
 wR2(int) was 0.1115 before and 0.0870 after correction.
 The Ratio of minimum to maximum transmission is 0.77.

Final HKLF 4 output contains 113570 reflections, Rint = 0.1039
 (36409 with I > 3sig(I), Rint = 0.0580)
;
_exptl_absorpt_special_details   ?
_exptl_crystal_colour            colourless
_exptl_crystal_colour_primary    colourless
_exptl_crystal_density_diffrn    1.747
_exptl_crystal_density_meas      ?
_exptl_crystal_density_method    ?
_exptl_crystal_description       plate
_exptl_crystal_F_000             1388
_exptl_crystal_recrystallization_method 
'The material was recrystallised from DCM by slow evaporation'
_exptl_crystal_size_max          0.95
_exptl_crystal_size_mid          0.92
_exptl_crystal_size_min          0.01
_exptl_transmission_factor_max   ?
_exptl_transmission_factor_min   ?
_diffrn_reflns_av_R_equivalents  0.058
_diffrn_reflns_av_unetI/netI     0.0747
_diffrn_reflns_Laue_measured_fraction_full 0.990
_diffrn_reflns_Laue_measured_fraction_max 0.985
_diffrn_reflns_limit_h_max       14
_diffrn_reflns_limit_h_min       -14
_diffrn_reflns_limit_k_max       13
_diffrn_reflns_limit_k_min       -14
_diffrn_reflns_limit_l_max       25
_diffrn_reflns_limit_l_min       0
_diffrn_reflns_number            9886
_diffrn_reflns_point_group_measured_fraction_full 0.990
_diffrn_reflns_point_group_measured_fraction_max 0.985
_diffrn_reflns_theta_full        25.242
_diffrn_reflns_theta_max         25.408
_diffrn_reflns_theta_min         1.835
_diffrn_ambient_temperature      100(2)
_diffrn_detector                 'Bruker APEX2 area detector'
_diffrn_detector_area_resol_mean 7.9
_diffrn_detector_type            'CCD area detector'
_diffrn_measured_fraction_theta_full 0.990
_diffrn_measured_fraction_theta_max 0.985
_diffrn_measurement_device       'Bruker D8 Kappa diffractometer'
_diffrn_measurement_device_type  'Bruker APEX-II CCD'
_diffrn_measurement_method       '\f and \w scans'
_diffrn_radiation_monochromator  'TRIUMPH curved-crystal'
_diffrn_radiation_probe          x-ray
_diffrn_radiation_type           MoK\a
_diffrn_radiation_wavelength     0.71073
_diffrn_source                   'sealed X-ray tube'
_diffrn_source_current           30.0
_diffrn_source_power             1.35
_diffrn_source_type              'sealed X-ray tube'
_diffrn_source_voltage           45.0
_diffrn_standards_number         0
_reflns_Friedel_coverage         0.000
_reflns_Friedel_fraction_full    .
_reflns_Friedel_fraction_max     .
_reflns_number_gt                7028
_reflns_number_total             9886
_reflns_special_details          
;
 Reflections were merged by SHELXL according to the crystal
 class for the calculation of statistics and refinement.
 
 Structure factors included contributions from the .fab file.
 
 _reflns_Friedel_fraction is defined as the number of unique
 Friedel pairs measured divided by the number that would be
 possible theoretically, ignoring centric projections and
 systematic absences.
;
_reflns_threshold_expression     'I > 2\s(I)'
_computing_cell_refinement       'SAINT V8.40B (?, 2016)'
_computing_data_collection       ?
_computing_data_reduction        'SAINT V8.40B (?, 2016)'
_computing_molecular_graphics    'Olex2 1.5 (Dolomanov et al., 2009)'
_computing_publication_material  'Olex2 1.5 (Dolomanov et al., 2009)'
_computing_structure_refinement  'XL  (Sheldrick, 2008)'
_computing_structure_solution    'XT  (Sheldrick, 2015)'
_refine_diff_density_max         3.785
_refine_diff_density_min         -1.175
_refine_diff_density_rms         0.185
_refine_ls_extinction_coef       .
_refine_ls_extinction_method     none
_refine_ls_goodness_of_fit_ref   1.056
_refine_ls_hydrogen_treatment    constr
_refine_ls_matrix_type           full
_refine_ls_number_parameters     658
_refine_ls_number_reflns         9886
_refine_ls_number_restraints     0
_refine_ls_R_factor_all          0.0813
_refine_ls_R_factor_gt           0.0475
_refine_ls_restrained_S_all      1.056
_refine_ls_shift/su_max          0.001
_refine_ls_shift/su_mean         0.000
_refine_ls_structure_factor_coef Fsqd
_refine_ls_weighting_details     
'w=1/[\s^2^(Fo^2^)+(0.0429P)^2^+6.9554P] where P=(Fo^2^+2Fc^2^)/3'
_refine_ls_weighting_scheme      calc
_refine_ls_wR_factor_gt          0.0923
_refine_ls_wR_factor_ref         0.0994
_refine_special_details          ?
_olex2_refinement_description    
;
1. Fixed Uiso
 At 1.2 times of:
  All C(H) groups, All C(H,H) groups
2.a Secondary CH2 refined with riding coordinates:
 C61(H61A,H61B)
2.b Aromatic/amide H refined with riding coordinates:
 C1(H1), C2(H2), C3(H3), C4(H4), C8(H8), C9(H9), C10(H10), C11(H11), C13(H13),
 C14(H14), C16(H16), C17(H17), C18(H18), C19(H19), C22(H22), C23(H23), C24(H24),
  C26(H26), C27(H27), C28(H28), C31(H31), C32(H32), C33(H33), C34(H34),
 C38(H38), C39(H39), C40(H40), C41(H41), C43(H43), C44(H44), C46(H46), C47(H47),
  C48(H48), C49(H49), C52(H52), C53(H53), C54(H54), C56(H56), C57(H57), C58(H58)
;
_atom_sites_solution_hydrogens   geom
_atom_sites_solution_primary     dual
_atom_sites_solution_secondary   ?
loop_
_atom_site_label
_atom_site_type_symbol
_atom_site_fract_x
_atom_site_fract_y
_atom_site_fract_z
_atom_site_U_iso_or_equiv
_atom_site_adp_type
_atom_site_occupancy
_atom_site_site_symmetry_order
_atom_site_calc_flag
_atom_site_refinement_flags_posn
_atom_site_refinement_flags_adp
_atom_site_refinement_flags_occupancy
_atom_site_disorder_assembly
_atom_site_disorder_group
Pt1 Pt 0.99262(3) 0.76256(3) 0.32569(2) 0.02088(10) Uani 1 1 d . . . . .
Cl1 Cl 1.11243(19) 0.97360(19) 0.33199(11) 0.0309(5) Uani 1 1 d . . . . .
Cl2 Cl 0.85606(18) 0.74743(19) 0.22963(10) 0.0274(5) Uani 1 1 d . . . . .
N1 N 1.0841(5) 0.6774(6) 0.2652(3) 0.0195(15) Uani 1 1 d . . . . .
N2 N 0.8967(6) 0.8423(6) 0.3874(3) 0.0240(16) Uani 1 1 d . . . . .
C1 C 1.1695(7) 0.7379(8) 0.2370(4) 0.026(2) Uani 1 1 d . . . . .
H1 H 1.190445 0.825244 0.247503 0.031 Uiso 1 1 calc R U . . .
C2 C 1.2282(7) 0.6796(8) 0.1938(4) 0.026(2) Uani 1 1 d . . . . .
H2 H 1.288735 0.725144 0.174840 0.031 Uiso 1 1 calc R U . . .
C3 C 1.1962(7) 0.5518(8) 0.1786(4) 0.029(2) Uani 1 1 d . . . . .
H3 H 1.235675 0.507963 0.149552 0.035 Uiso 1 1 calc R U . . .
C4 C 1.1058(7) 0.4896(8) 0.2066(4) 0.026(2) Uani 1 1 d . . . . .
H4 H 1.081770 0.402033 0.195003 0.031 Uiso 1 1 calc R U . . .
C5 C 1.0494(7) 0.5501(7) 0.2507(4) 0.0193(18) Uani 1 1 d . . . . .
C6 C 0.9482(7) 0.4994(7) 0.2828(4) 0.0203(18) Uani 1 1 d . . . . .
C7 C 0.8945(7) 0.3697(7) 0.2776(4) 0.0211(18) Uani 1 1 d . . . . .
C8 C 0.9499(8) 0.2792(8) 0.2601(4) 0.032(2) Uani 1 1 d . . . . .
H8 H 1.030766 0.302432 0.252802 0.038 Uiso 1 1 calc R U . . .
C9 C 0.8895(9) 0.1565(8) 0.2531(4) 0.035(2) Uani 1 1 d . . . . .
H9 H 0.928690 0.096448 0.240546 0.042 Uiso 1 1 calc R U . . .
C10 C 0.7698(9) 0.1198(9) 0.2647(4) 0.039(2) Uani 1 1 d . . . . .
H10 H 0.726954 0.035006 0.258120 0.047 Uiso 1 1 calc R U . . .
C11 C 0.7169(8) 0.2074(8) 0.2852(4) 0.034(2) Uani 1 1 d . . . . .
H11 H 0.636812 0.182129 0.293461 0.040 Uiso 1 1 calc R U . . .
C12 C 0.7756(7) 0.3345(8) 0.2948(4) 0.024(2) Uani 1 1 d . . . . .
C13 C 0.7256(8) 0.4252(8) 0.3215(4) 0.028(2) Uani 1 1 d . . . . .
H13 H 0.646499 0.400144 0.331144 0.033 Uiso 1 1 calc R U . . .
C14 C 0.7848(7) 0.5485(8) 0.3344(4) 0.0213(19) Uani 1 1 d . . . . .
H14 H 0.750517 0.608267 0.355582 0.026 Uiso 1 1 calc R U . . .
C15 C 0.8982(7) 0.5844(7) 0.3154(4) 0.0222(19) Uani 1 1 d . . . . .
C16 C 0.8509(8) 0.9225(8) 0.3682(4) 0.031(2) Uani 1 1 d . . . . .
H16 H 0.861513 0.934859 0.326792 0.037 Uiso 1 1 calc R U . . .
C17 C 0.7892(8) 0.9876(8) 0.4061(5) 0.037(2) Uani 1 1 d . . . . .
H17 H 0.756644 1.042857 0.391015 0.044 Uiso 1 1 calc R U . . .
C18 C 0.7760(8) 0.9708(8) 0.4660(4) 0.034(2) Uani 1 1 d . . . . .
H18 H 0.732798 1.013393 0.493019 0.041 Uiso 1 1 calc R U . . .
C19 C 0.8254(8) 0.8921(8) 0.4866(4) 0.032(2) Uani 1 1 d . . . . .
H19 H 0.819818 0.883435 0.529126 0.039 Uiso 1 1 calc R U . . .
C20 C 0.8841(7) 0.8239(7) 0.4463(4) 0.0220(19) Uani 1 1 d . . . . .
C21 C 0.9381(8) 0.7430(8) 0.4725(4) 0.029(2) Uani 1 1 d . . . . .
C22 C 0.8909(8) 0.6953(8) 0.5218(4) 0.034(2) Uani 1 1 d . . . . .
H22 H 0.814687 0.700500 0.530885 0.041 Uiso 1 1 calc R U . . .
C23 C 0.9514(9) 0.6409(9) 0.5579(4) 0.038(2) Uani 1 1 d . . . . .
H23 H 0.913110 0.602231 0.587779 0.045 Uiso 1 1 calc R U . . .
C24 C 1.0647(9) 0.6431(9) 0.5505(4) 0.040(2) Uani 1 1 d . . . . .
H24 H 1.108428 0.612647 0.578091 0.048 Uiso 1 1 calc R U . . .
C25 C 1.1192(8) 0.6900(8) 0.5022(4) 0.028(2) Uani 1 1 d . . . . .
C26 C 1.2378(8) 0.6971(9) 0.4966(4) 0.035(2) Uani 1 1 d . . . . .
H26 H 1.282734 0.670934 0.525961 0.041 Uiso 1 1 calc R U . . .
C27 C 1.2901(8) 0.7405(9) 0.4500(5) 0.042(3) Uani 1 1 d . . . . .
H27 H 1.373763 0.754738 0.449859 0.050 Uiso 1 1 calc R U . . .
C28 C 1.2180(8) 0.7646(8) 0.4009(4) 0.031(2) Uani 1 1 d . . . . .
H28 H 1.251869 0.784562 0.364943 0.037 Uiso 1 1 calc R U . . .
C29 C 1.1013(7) 0.7594(8) 0.4046(4) 0.024(2) Uani 1 1 d . . . . .
C30 C 1.0516(8) 0.7315(8) 0.4587(4) 0.028(2) Uani 1 1 d . . . . .
Pt2 Pt 0.33717(3) 0.15041(3) 0.13461(2) 0.01929(10) Uani 1 1 d . . . . .
Cl3 Cl 0.39076(19) 0.01841(19) 0.19572(10) 0.0270(5) Uani 1 1 d . . . . .
Cl4 Cl 0.32526(17) 0.00096(19) 0.03019(10) 0.0251(5) Uani 1 1 d . . . . .
N3 N 0.1556(5) 0.0739(6) 0.1237(3) 0.0196(15) Uani 1 1 d . . . . .
N4 N 0.5159(5) 0.2393(6) 0.1416(3) 0.0185(15) Uani 1 1 d . . . . .
C31 C 0.1036(8) -0.0248(7) 0.1429(4) 0.029(2) Uani 1 1 d . . . . .
H31 H 0.152825 -0.056497 0.166756 0.035 Uiso 1 1 calc R U . . .
C32 C -0.0181(8) -0.0819(8) 0.1295(4) 0.033(2) Uani 1 1 d . . . . .
H32 H -0.054066 -0.149579 0.145552 0.039 Uiso 1 1 calc R U . . .
C33 C -0.0875(8) -0.0381(8) 0.0919(4) 0.033(2) Uani 1 1 d . . . . .
H33 H -0.172326 -0.077041 0.081050 0.040 Uiso 1 1 calc R U . . .
C34 C -0.0353(7) 0.0603(8) 0.0702(4) 0.026(2) Uani 1 1 d . . . . .
H34 H -0.083138 0.087974 0.043086 0.031 Uiso 1 1 calc R U . . .
C35 C 0.0889(7) 0.1207(7) 0.0879(4) 0.0180(18) Uani 1 1 d . . . . .
C36 C 0.1594(7) 0.2249(7) 0.0668(4) 0.0213(19) Uani 1 1 d . . . . .
C37 C 0.1114(7) 0.2879(7) 0.0264(4) 0.0229(19) Uani 1 1 d . . . . .
C38 C -0.0092(7) 0.2856(8) 0.0160(5) 0.030(2) Uani 1 1 d . . . . .
H38 H -0.063852 0.248180 0.040727 0.036 Uiso 1 1 calc R U . . .
C39 C -0.0492(8) 0.3359(9) -0.0287(5) 0.038(2) Uani 1 1 d . . . . .
H39 H -0.131308 0.332370 -0.034918 0.045 Uiso 1 1 calc R U . . .
C40 C 0.0310(9) 0.3943(9) -0.0666(5) 0.042(3) Uani 1 1 d . . . . .
H40 H 0.001804 0.424111 -0.099843 0.051 Uiso 1 1 calc R U . . .
C41 C 0.1486(8) 0.4055(8) -0.0536(4) 0.031(2) Uani 1 1 d . . . . .
H41 H 0.203407 0.448413 -0.076369 0.037 Uiso 1 1 calc R U . . .
C42 C 0.1919(7) 0.3557(7) -0.0076(4) 0.025(2) Uani 1 1 d . . . . .
C43 C 0.3167(8) 0.3700(7) 0.0057(4) 0.025(2) Uani 1 1 d . . . . .
H43 H 0.370013 0.415566 -0.016687 0.030 Uiso 1 1 calc R U . . .
C44 C 0.3627(7) 0.3217(7) 0.0488(4) 0.0195(18) Uani 1 1 d . . . . .
H44 H 0.447061 0.336446 0.057659 0.023 Uiso 1 1 calc R U . . .
C45 C 0.2846(7) 0.2492(7) 0.0806(4) 0.0195(18) Uani 1 1 d . . . . .
C46 C 0.5842(7) 0.1712(8) 0.1165(4) 0.026(2) Uani 1 1 d . . . . .
H46 H 0.548057 0.084146 0.100398 0.031 Uiso 1 1 calc R U . . .
C47 C 0.7020(7) 0.2206(8) 0.1129(4) 0.028(2) Uani 1 1 d . . . . .
H47 H 0.747208 0.169150 0.095278 0.034 Uiso 1 1 calc R U . . .
C48 C 0.7544(7) 0.3463(8) 0.1353(4) 0.024(2) Uani 1 1 d . . . . .
H48 H 0.835533 0.383962 0.131494 0.029 Uiso 1 1 calc R U . . .
C49 C 0.6874(7) 0.4167(8) 0.1633(4) 0.0222(19) Uani 1 1 d . . . . .
H49 H 0.723613 0.503511 0.180629 0.027 Uiso 1 1 calc R U . . .
C50 C 0.5668(7) 0.3625(8) 0.1665(4) 0.024(2) Uani 1 1 d . . . . .
C51 C 0.5022(7) 0.4437(8) 0.2019(4) 0.0232(19) Uani 1 1 d . . . . .
C52 C 0.5487(8) 0.5710(8) 0.2116(5) 0.034(2) Uani 1 1 d . . . . .
H52 H 0.603978 0.601570 0.185406 0.040 Uiso 1 1 calc R U . . .
C53 C 0.5156(8) 0.6546(8) 0.2592(5) 0.035(2) Uani 1 1 d . . . . .
H53 H 0.546176 0.740584 0.263870 0.042 Uiso 1 1 calc R U . . .
C54 C 0.4395(8) 0.6125(9) 0.2988(5) 0.038(2) Uani 1 1 d . . . . .
H54 H 0.422754 0.670248 0.333174 0.045 Uiso 1 1 calc R U . . .
C55 C 0.3847(7) 0.4841(8) 0.2896(4) 0.0244(19) Uani 1 1 d . . . . .
C56 C 0.3061(8) 0.4393(10) 0.3292(4) 0.036(2) Uani 1 1 d . . . . .
H56 H 0.291897 0.495810 0.365231 0.043 Uiso 1 1 calc R U . . .
C57 C 0.2496(8) 0.3170(9) 0.3174(4) 0.034(2) Uani 1 1 d . . . . .
H57 H 0.201185 0.287850 0.346782 0.041 Uiso 1 1 calc R U . . .
C58 C 0.2624(7) 0.2333(8) 0.2618(4) 0.029(2) Uani 1 1 d . . . . .
H58 H 0.217929 0.148245 0.252600 0.034 Uiso 1 1 calc R U . . .
C59 C 0.3392(7) 0.2717(8) 0.2195(4) 0.0224(19) Uani 1 1 d . . . . .
C60 C 0.4091(7) 0.3965(8) 0.2361(4) 0.027(2) Uani 1 1 d . . . . .
Cl5 Cl 0.6070(2) 0.3267(2) -0.04545(12) 0.0417(6) Uani 1 1 d . . . . .
Cl6 Cl 0.3837(2) 0.1791(2) -0.13620(12) 0.0424(6) Uani 1 1 d . . . . .
C61 C 0.5002(8) 0.1772(8) -0.0788(5) 0.033(2) Uani 1 1 d . . . . .
H61A H 0.541035 0.119429 -0.100327 0.040 Uiso 1 1 calc R U . . .
H61B H 0.465207 0.147375 -0.043347 0.040 Uiso 1 1 calc R U . . .

loop_
_atom_site_aniso_label
_atom_site_aniso_U_11
_atom_site_aniso_U_22
_atom_site_aniso_U_33
_atom_site_aniso_U_23
_atom_site_aniso_U_13
_atom_site_aniso_U_12
Pt1 0.01652(19) 0.01950(19) 0.0234(2) 0.00141(15) 0.00592(14) 0.00418(14)
Cl1 0.0313(12) 0.0221(11) 0.0332(13) 0.0040(10) 0.0103(10) 0.0012(9)
Cl2 0.0229(11) 0.0264(12) 0.0285(12) 0.0036(9) 0.0047(9) 0.0046(9)
N1 0.014(4) 0.025(4) 0.017(4) 0.001(3) 0.006(3) 0.006(3)
N2 0.019(4) 0.024(4) 0.028(4) 0.006(3) 0.006(3) 0.006(3)
C1 0.020(5) 0.029(5) 0.022(5) -0.003(4) -0.002(4) 0.007(4)
C2 0.026(5) 0.040(6) 0.015(5) 0.010(4) 0.006(4) 0.014(4)
C3 0.024(5) 0.042(6) 0.023(5) 0.001(4) 0.002(4) 0.021(4)
C4 0.017(5) 0.026(5) 0.030(5) 0.000(4) -0.001(4) 0.010(4)
C5 0.017(4) 0.020(4) 0.018(4) -0.001(4) 0.000(3) 0.008(4)
C6 0.014(4) 0.024(5) 0.015(4) -0.006(4) -0.001(3) 0.006(4)
C7 0.021(5) 0.023(5) 0.021(5) 0.007(4) -0.001(4) 0.010(4)
C8 0.028(5) 0.033(5) 0.029(5) -0.003(4) 0.000(4) 0.014(4)
C9 0.044(6) 0.026(5) 0.036(6) 0.004(4) 0.006(5) 0.017(5)
C10 0.062(7) 0.023(5) 0.034(6) 0.010(4) 0.008(5) 0.014(5)
C11 0.035(6) 0.027(5) 0.031(5) 0.007(4) -0.002(4) 0.002(4)
C12 0.026(5) 0.025(5) 0.013(4) 0.002(4) -0.010(4) 0.004(4)
C13 0.023(5) 0.030(5) 0.029(5) 0.004(4) 0.013(4) 0.007(4)
C14 0.023(5) 0.029(5) 0.020(5) 0.011(4) 0.006(4) 0.016(4)
C15 0.019(4) 0.020(4) 0.022(5) 0.004(4) -0.005(4) 0.002(4)
C16 0.028(5) 0.027(5) 0.032(5) 0.005(4) -0.003(4) 0.004(4)
C17 0.041(6) 0.029(5) 0.044(6) 0.004(5) 0.004(5) 0.024(5)
C18 0.041(6) 0.030(5) 0.028(5) -0.005(4) 0.002(4) 0.019(5)
C19 0.043(6) 0.038(6) 0.008(4) -0.001(4) 0.005(4) 0.007(5)
C20 0.021(5) 0.019(5) 0.024(5) 0.003(4) 0.000(4) 0.008(4)
C21 0.031(5) 0.029(5) 0.024(5) 0.004(4) 0.002(4) 0.006(4)
C22 0.034(6) 0.041(6) 0.027(5) 0.004(5) 0.008(4) 0.014(5)
C23 0.042(6) 0.052(6) 0.025(5) 0.011(5) 0.014(5) 0.021(5)
C24 0.050(7) 0.043(6) 0.024(5) -0.003(5) 0.000(5) 0.022(5)
C25 0.031(5) 0.032(5) 0.019(5) 0.005(4) -0.001(4) 0.014(4)
C26 0.028(5) 0.045(6) 0.029(5) 0.003(5) 0.000(4) 0.018(5)
C27 0.027(5) 0.060(7) 0.039(6) 0.004(5) 0.009(5) 0.023(5)
C28 0.032(5) 0.041(6) 0.019(5) 0.001(4) -0.001(4) 0.018(5)
C29 0.023(5) 0.029(5) 0.017(5) 0.000(4) 0.008(4) 0.006(4)
C30 0.029(5) 0.026(5) 0.018(5) -0.006(4) -0.004(4) 0.007(4)
Pt2 0.01317(18) 0.02160(19) 0.0217(2) 0.00399(15) 0.00406(14) 0.00499(14)
Cl3 0.0286(12) 0.0260(12) 0.0287(12) 0.0085(10) 0.0066(9) 0.0109(9)
Cl4 0.0187(11) 0.0274(11) 0.0250(11) -0.0002(9) 0.0041(9) 0.0074(9)
N3 0.014(4) 0.018(4) 0.026(4) 0.007(3) 0.007(3) 0.002(3)
N4 0.012(3) 0.019(4) 0.026(4) 0.007(3) 0.002(3) 0.007(3)
C31 0.027(5) 0.019(5) 0.038(6) 0.008(4) 0.011(4) 0.001(4)
C32 0.036(6) 0.034(5) 0.021(5) 0.002(4) 0.014(4) 0.002(4)
C33 0.024(5) 0.028(5) 0.031(5) -0.007(4) 0.008(4) -0.004(4)
C34 0.013(4) 0.035(5) 0.023(5) 0.005(4) 0.006(4) 0.000(4)
C35 0.020(4) 0.017(4) 0.019(4) 0.005(4) 0.007(4) 0.007(3)
C36 0.022(5) 0.021(5) 0.017(4) -0.004(4) 0.001(4) 0.009(4)
C37 0.020(5) 0.023(5) 0.026(5) 0.002(4) 0.002(4) 0.010(4)
C38 0.016(5) 0.028(5) 0.046(6) 0.004(4) 0.009(4) 0.012(4)
C39 0.027(5) 0.040(6) 0.048(6) 0.002(5) 0.001(5) 0.022(5)
C40 0.040(6) 0.038(6) 0.045(6) 0.012(5) -0.006(5) 0.012(5)
C41 0.028(5) 0.033(5) 0.033(5) 0.010(4) 0.006(4) 0.012(4)
C42 0.024(5) 0.020(5) 0.031(5) 0.003(4) 0.006(4) 0.009(4)
C43 0.032(5) 0.021(5) 0.024(5) 0.001(4) 0.016(4) 0.009(4)
C44 0.021(4) 0.024(5) 0.013(4) 0.003(4) 0.008(3) 0.008(4)
C45 0.023(5) 0.016(4) 0.013(4) -0.004(3) 0.001(3) 0.004(4)
C46 0.023(5) 0.022(5) 0.028(5) -0.005(4) 0.008(4) 0.007(4)
C47 0.015(4) 0.037(5) 0.024(5) -0.006(4) 0.002(4) 0.008(4)
C48 0.011(4) 0.040(5) 0.021(5) 0.010(4) 0.007(4) 0.006(4)
C49 0.012(4) 0.023(5) 0.020(5) -0.002(4) -0.004(3) -0.001(4)
C50 0.024(5) 0.032(5) 0.016(5) 0.002(4) 0.006(4) 0.012(4)
C51 0.020(5) 0.031(5) 0.019(5) 0.005(4) 0.003(4) 0.011(4)
C52 0.021(5) 0.030(5) 0.050(6) 0.007(5) 0.005(4) 0.012(4)
C53 0.029(5) 0.021(5) 0.051(6) 0.005(5) 0.006(5) 0.005(4)
C54 0.037(6) 0.038(6) 0.030(6) -0.003(5) 0.004(5) 0.011(5)
C55 0.023(5) 0.025(5) 0.026(5) 0.007(4) 0.003(4) 0.010(4)
C56 0.030(5) 0.061(7) 0.022(5) 0.008(5) 0.004(4) 0.025(5)
C57 0.029(5) 0.042(6) 0.025(5) 0.002(4) -0.001(4) 0.010(5)
C58 0.022(5) 0.030(5) 0.026(5) -0.002(4) -0.005(4) 0.008(4)
C59 0.019(5) 0.030(5) 0.021(5) 0.006(4) 0.000(4) 0.015(4)
C60 0.019(5) 0.033(5) 0.024(5) 0.004(4) -0.003(4) 0.005(4)
Cl5 0.0261(12) 0.0351(13) 0.0521(16) -0.0024(12) 0.0139(11) 0.0023(10)
Cl6 0.0366(14) 0.0437(15) 0.0389(15) 0.0042(12) 0.0067(11) 0.0073(12)
C61 0.034(5) 0.028(5) 0.041(6) 0.010(4) 0.014(4) 0.014(4)

_geom_special_details            
;
 All esds (except the esd in the dihedral angle between two l.s. planes)
 are estimated using the full covariance matrix.  The cell esds are taken
 into account individually in the estimation of esds in distances, angles
 and torsion angles; correlations between esds in cell parameters are only
 used when they are defined by crystal symmetry.  An approximate (isotropic)
 treatment of cell esds is used for estimating esds involving l.s. planes.
;
loop_
_geom_bond_atom_site_label_1
_geom_bond_atom_site_label_2
_geom_bond_distance
_geom_bond_site_symmetry_2
_geom_bond_publ_flag
Pt1 Cl1 2.448(2) . ?
Pt1 Cl2 2.435(2) . ?
Pt1 N1 2.020(6) . ?
Pt1 N2 2.043(7) . ?
Pt1 C15 2.022(8) . ?
Pt1 C29 2.045(8) . ?
N1 C1 1.340(10) . ?
N1 C5 1.383(10) . ?
N2 C16 1.341(10) . ?
N2 C20 1.351(10) . ?
C1 H1 0.9500 . ?
C1 C2 1.372(11) . ?
C2 H2 0.9500 . ?
C2 C3 1.389(12) . ?
C3 H3 0.9500 . ?
C3 C4 1.385(12) . ?
C4 H4 0.9500 . ?
C4 C5 1.376(11) . ?
C5 C6 1.481(11) . ?
C6 C7 1.450(11) . ?
C6 C15 1.382(11) . ?
C7 C8 1.397(11) . ?
C7 C12 1.449(11) . ?
C8 H8 0.9500 . ?
C8 C9 1.380(12) . ?
C9 H9 0.9500 . ?
C9 C10 1.413(13) . ?
C10 H10 0.9500 . ?
C10 C11 1.357(12) . ?
C11 H11 0.9500 . ?
C11 C12 1.413(12) . ?
C12 C13 1.392(11) . ?
C13 H13 0.9500 . ?
C13 C14 1.365(11) . ?
C14 H14 0.9500 . ?
C14 C15 1.409(11) . ?
C16 H16 0.9500 . ?
C16 C17 1.378(12) . ?
C17 H17 0.9500 . ?
C17 C18 1.364(13) . ?
C18 H18 0.9500 . ?
C18 C19 1.365(12) . ?
C19 H19 0.9500 . ?
C19 C20 1.398(11) . ?
C20 C21 1.476(11) . ?
C21 C22 1.403(12) . ?
C21 C30 1.429(12) . ?
C22 H22 0.9500 . ?
C22 C23 1.388(12) . ?
C23 H23 0.9500 . ?
C23 C24 1.350(13) . ?
C24 H24 0.9500 . ?
C24 C25 1.411(13) . ?
C25 C26 1.391(12) . ?
C25 C30 1.436(11) . ?
C26 H26 0.9500 . ?
C26 C27 1.352(13) . ?
C27 H27 0.9500 . ?
C27 C28 1.427(12) . ?
C28 H28 0.9500 . ?
C28 C29 1.366(11) . ?
C29 C30 1.415(11) . ?
Pt2 Cl3 2.443(2) . ?
Pt2 Cl4 2.452(2) . ?
Pt2 N3 2.032(6) . ?
Pt2 N4 2.035(6) . ?
Pt2 C45 2.009(8) . ?
Pt2 C59 2.014(8) . ?
N3 C31 1.332(10) . ?
N3 C35 1.365(10) . ?
N4 C46 1.348(10) . ?
N4 C50 1.347(10) . ?
C31 H31 0.9500 . ?
C31 C32 1.364(12) . ?
C32 H32 0.9500 . ?
C32 C33 1.386(13) . ?
C33 H33 0.9500 . ?
C33 C34 1.360(12) . ?
C34 H34 0.9500 . ?
C34 C35 1.399(10) . ?
C35 C36 1.470(11) . ?
C36 C37 1.449(11) . ?
C36 C45 1.405(11) . ?
C37 C38 1.407(11) . ?
C37 C42 1.429(11) . ?
C38 H38 0.9500 . ?
C38 C39 1.363(12) . ?
C39 H39 0.9500 . ?
C39 C40 1.438(13) . ?
C40 H40 0.9500 . ?
C40 C41 1.347(12) . ?
C41 H41 0.9500 . ?
C41 C42 1.398(12) . ?
C42 C43 1.422(11) . ?
C43 H43 0.9500 . ?
C43 C44 1.349(11) . ?
C44 H44 0.9500 . ?
C44 C45 1.412(11) . ?
C46 H46 0.9500 . ?
C46 C47 1.357(11) . ?
C47 H47 0.9500 . ?
C47 C48 1.372(12) . ?
C48 H48 0.9500 . ?
C48 C49 1.373(11) . ?
C49 H49 0.9500 . ?
C49 C50 1.394(11) . ?
C50 C51 1.495(11) . ?
C51 C52 1.397(12) . ?
C51 C60 1.430(11) . ?
C52 H52 0.9500 . ?
C52 C53 1.400(12) . ?
C53 H53 0.9500 . ?
C53 C54 1.365(12) . ?
C54 H54 0.9500 . ?
C54 C55 1.421(12) . ?
C55 C56 1.393(12) . ?
C55 C60 1.454(11) . ?
C56 H56 0.9500 . ?
C56 C57 1.351(13) . ?
C57 H57 0.9500 . ?
C57 C58 1.398(12) . ?
C58 H58 0.9500 . ?
C58 C59 1.402(12) . ?
C59 C60 1.401(11) . ?
Cl5 C61 1.774(9) . ?
Cl6 C61 1.768(9) . ?
C61 H61A 0.9900 . ?
C61 H61B 0.9900 . ?

loop_
_geom_angle_atom_site_label_1
_geom_angle_atom_site_label_2
_geom_angle_atom_site_label_3
_geom_angle
_geom_angle_site_symmetry_1
_geom_angle_site_symmetry_3
_geom_angle_publ_flag
Cl2 Pt1 Cl1 92.06(7) . . ?
N1 Pt1 Cl1 96.27(19) . . ?
N1 Pt1 Cl2 88.00(19) . . ?
N1 Pt1 N2 177.8(3) . . ?
N1 Pt1 C15 80.2(3) . . ?
N1 Pt1 C29 90.3(3) . . ?
N2 Pt1 Cl1 85.92(19) . . ?
N2 Pt1 Cl2 92.3(2) . . ?
N2 Pt1 C29 89.3(3) . . ?
C15 Pt1 Cl1 176.3(2) . . ?
C15 Pt1 Cl2 86.8(2) . . ?
C15 Pt1 N2 97.6(3) . . ?
C15 Pt1 C29 88.4(3) . . ?
C29 Pt1 Cl1 92.6(2) . . ?
C29 Pt1 Cl2 175.2(2) . . ?
C1 N1 Pt1 122.9(5) . . ?
C1 N1 C5 120.5(7) . . ?
C5 N1 Pt1 116.4(5) . . ?
C16 N2 Pt1 116.2(6) . . ?
C16 N2 C20 119.9(7) . . ?
C20 N2 Pt1 123.8(5) . . ?
N1 C1 H1 118.5 . . ?
N1 C1 C2 123.0(8) . . ?
C2 C1 H1 118.5 . . ?
C1 C2 H2 121.0 . . ?
C1 C2 C3 117.9(8) . . ?
C3 C2 H2 121.0 . . ?
C2 C3 H3 120.6 . . ?
C4 C3 C2 118.7(8) . . ?
C4 C3 H3 120.6 . . ?
C3 C4 H4 118.8 . . ?
C5 C4 C3 122.4(8) . . ?
C5 C4 H4 118.8 . . ?
N1 C5 C6 112.7(6) . . ?
C4 C5 N1 117.4(7) . . ?
C4 C5 C6 129.8(7) . . ?
C7 C6 C5 125.0(7) . . ?
C15 C6 C5 115.1(7) . . ?
C15 C6 C7 119.6(7) . . ?
C8 C7 C6 125.3(8) . . ?
C8 C7 C12 118.5(8) . . ?
C12 C7 C6 116.1(7) . . ?
C7 C8 H8 119.3 . . ?
C9 C8 C7 121.3(8) . . ?
C9 C8 H8 119.3 . . ?
C8 C9 H9 119.8 . . ?
C8 C9 C10 120.4(8) . . ?
C10 C9 H9 119.8 . . ?
C9 C10 H10 120.5 . . ?
C11 C10 C9 119.0(9) . . ?
C11 C10 H10 120.5 . . ?
C10 C11 H11 118.5 . . ?
C10 C11 C12 123.0(9) . . ?
C12 C11 H11 118.5 . . ?
C11 C12 C7 117.4(8) . . ?
C13 C12 C7 119.7(7) . . ?
C13 C12 C11 122.9(8) . . ?
C12 C13 H13 118.4 . . ?
C14 C13 C12 123.1(8) . . ?
C14 C13 H13 118.4 . . ?
C13 C14 H14 121.0 . . ?
C13 C14 C15 117.9(7) . . ?
C15 C14 H14 121.0 . . ?
C6 C15 Pt1 114.7(6) . . ?
C6 C15 C14 122.1(7) . . ?
C14 C15 Pt1 122.9(6) . . ?
N2 C16 H16 118.7 . . ?
N2 C16 C17 122.7(9) . . ?
C17 C16 H16 118.7 . . ?
C16 C17 H17 120.8 . . ?
C18 C17 C16 118.4(8) . . ?
C18 C17 H17 120.8 . . ?
C17 C18 H18 120.4 . . ?
C17 C18 C19 119.3(8) . . ?
C19 C18 H18 120.4 . . ?
C18 C19 H19 119.4 . . ?
C18 C19 C20 121.2(8) . . ?
C20 C19 H19 119.4 . . ?
N2 C20 C19 118.5(7) . . ?
N2 C20 C21 123.1(7) . . ?
C19 C20 C21 118.2(8) . . ?
C22 C21 C20 119.7(8) . . ?
C22 C21 C30 117.7(8) . . ?
C30 C21 C20 121.4(8) . . ?
C21 C22 H22 118.7 . . ?
C23 C22 C21 122.5(9) . . ?
C23 C22 H22 118.7 . . ?
C22 C23 H23 120.1 . . ?
C24 C23 C22 119.9(9) . . ?
C24 C23 H23 120.1 . . ?
C23 C24 H24 119.5 . . ?
C23 C24 C25 120.9(9) . . ?
C25 C24 H24 119.5 . . ?
C24 C25 C30 119.6(8) . . ?
C26 C25 C24 120.7(8) . . ?
C26 C25 C30 119.7(8) . . ?
C25 C26 H26 119.5 . . ?
C27 C26 C25 121.0(9) . . ?
C27 C26 H26 119.5 . . ?
C26 C27 H27 120.4 . . ?
C26 C27 C28 119.2(9) . . ?
C28 C27 H27 120.4 . . ?
C27 C28 H28 119.3 . . ?
C29 C28 C27 121.3(8) . . ?
C29 C28 H28 119.3 . . ?
C28 C29 Pt1 119.7(6) . . ?
C28 C29 C30 119.3(8) . . ?
C30 C29 Pt1 120.2(6) . . ?
C21 C30 C25 118.3(8) . . ?
C29 C30 C21 123.5(8) . . ?
C29 C30 C25 118.2(8) . . ?
Cl3 Pt2 Cl4 91.74(7) . . ?
N3 Pt2 Cl3 96.57(19) . . ?
N3 Pt2 Cl4 86.94(19) . . ?
N3 Pt2 N4 174.5(2) . . ?
N4 Pt2 Cl3 88.86(18) . . ?
N4 Pt2 Cl4 93.54(19) . . ?
C45 Pt2 Cl3 176.3(2) . . ?
C45 Pt2 Cl4 85.7(2) . . ?
C45 Pt2 N3 80.6(3) . . ?
C45 Pt2 N4 94.0(3) . . ?
C45 Pt2 C59 93.3(3) . . ?
C59 Pt2 Cl3 89.2(2) . . ?
C59 Pt2 Cl4 177.5(2) . . ?
C59 Pt2 N3 90.7(3) . . ?
C59 Pt2 N4 88.8(3) . . ?
C31 N3 Pt2 123.2(6) . . ?
C31 N3 C35 121.0(7) . . ?
C35 N3 Pt2 115.3(5) . . ?
C46 N4 Pt2 117.5(5) . . ?
C50 N4 Pt2 123.4(5) . . ?
C50 N4 C46 119.0(7) . . ?
N3 C31 H31 118.9 . . ?
N3 C31 C32 122.2(9) . . ?
C32 C31 H31 118.9 . . ?
C31 C32 H32 121.1 . . ?
C31 C32 C33 117.9(8) . . ?
C33 C32 H32 121.1 . . ?
C32 C33 H33 119.7 . . ?
C34 C33 C32 120.6(8) . . ?
C34 C33 H33 119.7 . . ?
C33 C34 H34 120.0 . . ?
C33 C34 C35 119.9(8) . . ?
C35 C34 H34 120.0 . . ?
N3 C35 C34 118.3(7) . . ?
N3 C35 C36 114.9(7) . . ?
C34 C35 C36 126.6(7) . . ?
C37 C36 C35 126.0(7) . . ?
C45 C36 C35 113.7(7) . . ?
C45 C36 C37 119.6(7) . . ?
C38 C37 C36 125.5(8) . . ?
C38 C37 C42 116.8(8) . . ?
C42 C37 C36 117.7(7) . . ?
C37 C38 H38 119.4 . . ?
C39 C38 C37 121.2(9) . . ?
C39 C38 H38 119.4 . . ?
C38 C39 H39 119.5 . . ?
C38 C39 C40 121.0(9) . . ?
C40 C39 H39 119.5 . . ?
C39 C40 H40 120.9 . . ?
C41 C40 C39 118.2(9) . . ?
C41 C40 H40 120.9 . . ?
C40 C41 H41 119.2 . . ?
C40 C41 C42 121.7(9) . . ?
C42 C41 H41 119.2 . . ?
C41 C42 C37 120.6(8) . . ?
C41 C42 C43 120.5(8) . . ?
C43 C42 C37 118.8(8) . . ?
C42 C43 H43 118.6 . . ?
C44 C43 C42 122.8(8) . . ?
C44 C43 H43 118.6 . . ?
C43 C44 H44 120.2 . . ?
C43 C44 C45 119.6(8) . . ?
C45 C44 H44 120.2 . . ?
C36 C45 Pt2 115.0(6) . . ?
C36 C45 C44 120.5(7) . . ?
C44 C45 Pt2 123.6(6) . . ?
N4 C46 H46 118.3 . . ?
N4 C46 C47 123.3(8) . . ?
C47 C46 H46 118.3 . . ?
C46 C47 H47 120.6 . . ?
C46 C47 C48 118.7(8) . . ?
C48 C47 H47 120.6 . . ?
C47 C48 H48 120.7 . . ?
C47 C48 C49 118.7(7) . . ?
C49 C48 H48 120.7 . . ?
C48 C49 H49 119.5 . . ?
C48 C49 C50 120.9(8) . . ?
C50 C49 H49 119.5 . . ?
N4 C50 C49 119.2(7) . . ?
N4 C50 C51 122.8(7) . . ?
C49 C50 C51 117.8(7) . . ?
C52 C51 C50 118.8(7) . . ?
C52 C51 C60 119.5(8) . . ?
C60 C51 C50 120.7(8) . . ?
C51 C52 H52 119.2 . . ?
C51 C52 C53 121.5(9) . . ?
C53 C52 H52 119.2 . . ?
C52 C53 H53 120.0 . . ?
C54 C53 C52 120.0(9) . . ?
C54 C53 H53 120.0 . . ?
C53 C54 H54 119.3 . . ?
C53 C54 C55 121.3(8) . . ?
C55 C54 H54 119.3 . . ?
C54 C55 C60 118.9(8) . . ?
C56 C55 C54 122.2(8) . . ?
C56 C55 C60 118.9(8) . . ?
C55 C56 H56 119.4 . . ?
C57 C56 C55 121.2(9) . . ?
C57 C56 H56 119.4 . . ?
C56 C57 H57 119.9 . . ?
C56 C57 C58 120.1(9) . . ?
C58 C57 H57 119.9 . . ?
C57 C58 H58 119.2 . . ?
C57 C58 C59 121.7(8) . . ?
C59 C58 H58 119.2 . . ?
C58 C59 Pt2 119.5(6) . . ?
C60 C59 Pt2 122.3(6) . . ?
C60 C59 C58 118.1(8) . . ?
C51 C60 C55 117.6(8) . . ?
C59 C60 C51 123.3(8) . . ?
C59 C60 C55 119.0(8) . . ?
Cl5 C61 H61A 109.5 . . ?
Cl5 C61 H61B 109.5 . . ?
Cl6 C61 Cl5 110.9(5) . . ?
Cl6 C61 H61A 109.5 . . ?
Cl6 C61 H61B 109.5 . . ?
H61A C61 H61B 108.0 . . ?

loop_
_geom_torsion_atom_site_label_1
_geom_torsion_atom_site_label_2
_geom_torsion_atom_site_label_3
_geom_torsion_atom_site_label_4
_geom_torsion
_geom_torsion_site_symmetry_1
_geom_torsion_site_symmetry_2
_geom_torsion_site_symmetry_3
_geom_torsion_site_symmetry_4
_geom_torsion_publ_flag
Pt1 N1 C1 C2 -177.2(6) . . . . ?
Pt1 N1 C5 C4 176.4(6) . . . . ?
Pt1 N1 C5 C6 0.5(8) . . . . ?
Pt1 N2 C16 C17 -176.8(7) . . . . ?
Pt1 N2 C20 C19 174.3(6) . . . . ?
Pt1 N2 C20 C21 -0.4(11) . . . . ?
Pt1 C29 C30 C21 -20.8(11) . . . . ?
Pt1 C29 C30 C25 159.6(6) . . . . ?
N1 C1 C2 C3 0.4(12) . . . . ?
N1 C5 C6 C7 -178.7(7) . . . . ?
N1 C5 C6 C15 6.5(10) . . . . ?
N2 C16 C17 C18 1.0(14) . . . . ?
N2 C20 C21 C22 -158.8(8) . . . . ?
N2 C20 C21 C30 34.1(12) . . . . ?
C1 N1 C5 C4 -0.1(11) . . . . ?
C1 N1 C5 C6 -175.9(7) . . . . ?
C1 C2 C3 C4 1.2(12) . . . . ?
C2 C3 C4 C5 -2.3(13) . . . . ?
C3 C4 C5 N1 1.7(12) . . . . ?
C3 C4 C5 C6 176.7(8) . . . . ?
C4 C5 C6 C7 6.1(13) . . . . ?
C4 C5 C6 C15 -168.7(8) . . . . ?
C5 N1 C1 C2 -1.0(12) . . . . ?
C5 C6 C7 C8 21.2(13) . . . . ?
C5 C6 C7 C12 -161.3(7) . . . . ?
C5 C6 C15 Pt1 -10.5(9) . . . . ?
C5 C6 C15 C14 163.9(7) . . . . ?
C6 C7 C8 C9 -176.6(8) . . . . ?
C6 C7 C12 C11 175.0(7) . . . . ?
C6 C7 C12 C13 -7.0(11) . . . . ?
C7 C6 C15 Pt1 174.4(6) . . . . ?
C7 C6 C15 C14 -11.2(12) . . . . ?
C7 C8 C9 C10 -0.9(14) . . . . ?
C7 C12 C13 C14 -1.9(13) . . . . ?
C8 C7 C12 C11 -7.4(11) . . . . ?
C8 C7 C12 C13 170.7(8) . . . . ?
C8 C9 C10 C11 -2.7(14) . . . . ?
C9 C10 C11 C12 0.9(14) . . . . ?
C10 C11 C12 C7 4.1(13) . . . . ?
C10 C11 C12 C13 -173.9(9) . . . . ?
C11 C12 C13 C14 176.0(8) . . . . ?
C12 C7 C8 C9 6.0(13) . . . . ?
C12 C13 C14 C15 4.7(13) . . . . ?
C13 C14 C15 Pt1 175.9(6) . . . . ?
C13 C14 C15 C6 2.1(12) . . . . ?
C15 C6 C7 C8 -164.2(8) . . . . ?
C15 C6 C7 C12 13.3(11) . . . . ?
C16 N2 C20 C19 -1.4(12) . . . . ?
C16 N2 C20 C21 -176.2(8) . . . . ?
C16 C17 C18 C19 1.0(14) . . . . ?
C17 C18 C19 C20 -3.2(14) . . . . ?
C18 C19 C20 N2 3.4(13) . . . . ?
C18 C19 C20 C21 178.5(8) . . . . ?
C19 C20 C21 C22 26.5(12) . . . . ?
C19 C20 C21 C30 -140.7(9) . . . . ?
C20 N2 C16 C17 -0.7(13) . . . . ?
C20 C21 C22 C23 -166.2(8) . . . . ?
C20 C21 C30 C25 157.9(8) . . . . ?
C20 C21 C30 C29 -21.8(13) . . . . ?
C21 C22 C23 C24 6.4(14) . . . . ?
C22 C21 C30 C25 -9.5(12) . . . . ?
C22 C21 C30 C29 170.8(8) . . . . ?
C22 C23 C24 C25 -5.8(14) . . . . ?
C23 C24 C25 C26 177.2(9) . . . . ?
C23 C24 C25 C30 -2.5(13) . . . . ?
C24 C25 C26 C27 179.2(9) . . . . ?
C24 C25 C30 C21 10.2(12) . . . . ?
C24 C25 C30 C29 -170.1(8) . . . . ?
C25 C26 C27 C28 -8.0(14) . . . . ?
C26 C25 C30 C21 -169.5(8) . . . . ?
C26 C25 C30 C29 10.2(12) . . . . ?
C26 C27 C28 C29 8.2(14) . . . . ?
C27 C28 C29 Pt1 -168.6(7) . . . . ?
C27 C28 C29 C30 1.0(13) . . . . ?
C28 C29 C30 C21 169.7(8) . . . . ?
C28 C29 C30 C25 -9.9(12) . . . . ?
C30 C21 C22 C23 1.4(13) . . . . ?
C30 C25 C26 C27 -1.1(14) . . . . ?
Pt2 N3 C31 C32 -173.5(6) . . . . ?
Pt2 N3 C35 C34 170.6(6) . . . . ?
Pt2 N3 C35 C36 -4.1(8) . . . . ?
Pt2 N4 C46 C47 174.1(7) . . . . ?
Pt2 N4 C50 C49 -173.5(6) . . . . ?
Pt2 N4 C50 C51 10.9(11) . . . . ?
Pt2 C59 C60 C51 -13.1(11) . . . . ?
Pt2 C59 C60 C55 165.1(6) . . . . ?
N3 C31 C32 C33 3.3(13) . . . . ?
N3 C35 C36 C37 177.5(7) . . . . ?
N3 C35 C36 C45 7.2(10) . . . . ?
N4 C46 C47 C48 -0.8(13) . . . . ?
N4 C50 C51 C52 -164.1(8) . . . . ?
N4 C50 C51 C60 27.9(12) . . . . ?
C31 N3 C35 C34 -1.7(11) . . . . ?
C31 N3 C35 C36 -176.4(7) . . . . ?
C31 C32 C33 C34 -1.2(13) . . . . ?
C32 C33 C34 C35 -2.2(13) . . . . ?
C33 C34 C35 N3 3.7(12) . . . . ?
C33 C34 C35 C36 177.7(8) . . . . ?
C34 C35 C36 C37 3.3(13) . . . . ?
C34 C35 C36 C45 -167.0(8) . . . . ?
C35 N3 C31 C32 -1.8(12) . . . . ?
C35 C36 C37 C38 19.5(13) . . . . ?
C35 C36 C37 C42 -158.7(8) . . . . ?
C35 C36 C45 Pt2 -7.0(8) . . . . ?
C35 C36 C45 C44 162.7(7) . . . . ?
C36 C37 C38 C39 -172.3(8) . . . . ?
C36 C37 C42 C41 171.9(7) . . . . ?
C36 C37 C42 C43 -7.2(11) . . . . ?
C37 C36 C45 Pt2 -177.9(6) . . . . ?
C37 C36 C45 C44 -8.3(11) . . . . ?
C37 C38 C39 C40 -0.6(14) . . . . ?
C37 C42 C43 C44 0.4(12) . . . . ?
C38 C37 C42 C41 -6.4(12) . . . . ?
C38 C37 C42 C43 174.4(7) . . . . ?
C38 C39 C40 C41 -4.5(14) . . . . ?
C39 C40 C41 C42 3.9(14) . . . . ?
C40 C41 C42 C37 1.6(13) . . . . ?
C40 C41 C42 C43 -179.3(8) . . . . ?
C41 C42 C43 C44 -178.7(8) . . . . ?
C42 C37 C38 C39 5.8(12) . . . . ?
C42 C43 C44 C45 2.7(12) . . . . ?
C43 C44 C45 Pt2 170.0(6) . . . . ?
C43 C44 C45 C36 1.3(11) . . . . ?
C45 C36 C37 C38 -170.7(8) . . . . ?
C45 C36 C37 C42 11.1(11) . . . . ?
C46 N4 C50 C49 2.5(12) . . . . ?
C46 N4 C50 C51 -173.1(8) . . . . ?
C46 C47 C48 C49 3.1(13) . . . . ?
C47 C48 C49 C50 -2.7(12) . . . . ?
C48 C49 C50 N4 -0.2(12) . . . . ?
C48 C49 C50 C51 175.7(7) . . . . ?
C49 C50 C51 C52 20.2(12) . . . . ?
C49 C50 C51 C60 -147.8(8) . . . . ?
C50 N4 C46 C47 -2.1(13) . . . . ?
C50 C51 C52 C53 -161.3(8) . . . . ?
C50 C51 C60 C55 155.3(8) . . . . ?
C50 C51 C60 C59 -26.5(12) . . . . ?
C51 C52 C53 C54 2.2(14) . . . . ?
C52 C51 C60 C55 -12.6(12) . . . . ?
C52 C51 C60 C59 165.6(8) . . . . ?
C52 C53 C54 C55 -5.1(14) . . . . ?
C53 C54 C55 C56 -179.5(9) . . . . ?
C53 C54 C55 C60 -1.1(13) . . . . ?
C54 C55 C56 C57 176.2(8) . . . . ?
C54 C55 C60 C51 9.8(12) . . . . ?
C54 C55 C60 C59 -168.5(8) . . . . ?
C55 C56 C57 C58 -4.8(14) . . . . ?
C56 C55 C60 C51 -171.7(8) . . . . ?
C56 C55 C60 C59 10.1(12) . . . . ?
C56 C57 C58 C59 4.2(13) . . . . ?
C57 C58 C59 Pt2 -172.1(6) . . . . ?
C57 C58 C59 C60 3.6(12) . . . . ?
C58 C59 C60 C51 171.3(8) . . . . ?
C58 C59 C60 C55 -10.5(12) . . . . ?
C60 C51 C52 C53 6.9(13) . . . . ?
C60 C55 C56 C57 -2.3(13) . . . . ?

# start Validation Reply Form
_vrf_CRYSS02_mo_mm567_0m_a_sq    
;
PROBLEM: The value of _exptl_crystal_size_mid is > 0.8
RESPONSE: These crystals were very thin, fragile plates.  They could
not be cut without destroying them or rendering them even worse
scatterers than they already were.
;
_vrf_PLAT971_mo_mm567_0m_a_sq    
;
PROBLEM: Check Calcd Resid. Dens.  0.93Ang From Pt1             3.73 eA-3  
RESPONSE: This large peak is adjacent one of the Pt atoms.  Both Pt atoms
have large residual electron density nearby, thus there are likely the 
result of an inadequate absorption correct, which is not surprising given
the crystal morphology.
;
_vrf_PLAT410_mo_mm567_0m_a_sq    
;
PROBLEM: Short Intra H...H Contact  H34      ..H38      .       1.85 Ang.  
RESPONSE: The nature of the ligand and its coordination to Pt results in
a shorter than normal distance between these two H atoms.
;
# end Validation Reply Form

_shelx_res_file                  
;
TITL mo_mm567_0m_a_a.res in P-1
    mo_mm567_0m_a_sq.res
    created by SHELXL-2019/1 at 15:05:54 on 05-Apr-2024
REM Old TITL mo_mm567_0m_a.res in P1
REM SHELXT solution in P-1: R1 0.130, Rweak 0.008, Alpha 0.090
REM <I/s> 0.000 for 0 systematic absences, Orientation as input
REM Formula found by SHELXT: C63 Cl6 N8 Pt2
CELL 0.71073 11.7578 11.7959 21.4886 104.299 95.141 106.641
ZERR 4 0.0007 0.0008 0.0013 0.002 0.002 0.002
LATT 1
SFAC C H Cl N Pt
UNIT 122 84 12 8 4

L.S. 5 0 66
PLAN  8
SIZE 0.01 0.92 0.95
TEMP -173(2)
CONF
BOND
MORE -1
BOND $H
ABIN
fmap 2
acta
REM <olex2.extras>
REM <HklSrc "%.\\mo_mm567_0m_a_sq.hkl">
REM </olex2.extras>

WGHT    0.042900    6.955400
FVAR       0.26153
PT1   5    0.992624    0.762564    0.325687    11.00000    0.01652    0.01950 =
         0.02342    0.00141    0.00592    0.00418
CL1   3    1.112434    0.973601    0.331994    11.00000    0.03129    0.02215 =
         0.03324    0.00398    0.01026    0.00118
CL2   3    0.856061    0.747432    0.229626    11.00000    0.02287    0.02639 =
         0.02848    0.00359    0.00465    0.00460
N1    4    1.084103    0.677362    0.265176    11.00000    0.01401    0.02451 =
         0.01741    0.00089    0.00582    0.00564
N2    4    0.896656    0.842262    0.387357    11.00000    0.01881    0.02406 =
         0.02820    0.00550    0.00574    0.00647
C1    1    1.169532    0.737928    0.237036    11.00000    0.01984    0.02867 =
         0.02198   -0.00342   -0.00227    0.00669
AFIX  43
H1    2    1.190445    0.825244    0.247503    11.00000   -1.20000
AFIX   0
C2    1    1.228181    0.679586    0.193793    11.00000    0.02551    0.04010 =
         0.01531    0.01046    0.00635    0.01414
AFIX  43
H2    2    1.288735    0.725144    0.174840    11.00000   -1.20000
AFIX   0
C3    1    1.196225    0.551833    0.178605    11.00000    0.02438    0.04168 =
         0.02310    0.00073    0.00197    0.02114
AFIX  43
H3    2    1.235675    0.507963    0.149552    11.00000   -1.20000
AFIX   0
C4    1    1.105770    0.489625    0.206617    11.00000    0.01739    0.02574 =
         0.02998   -0.00046   -0.00053    0.01015
AFIX  43
H4    2    1.081770    0.402033    0.195003    11.00000   -1.20000
AFIX   0
C5    1    1.049376    0.550093    0.250671    11.00000    0.01680    0.02021 =
         0.01812   -0.00053   -0.00024    0.00796
C6    1    0.948227    0.499388    0.282795    11.00000    0.01419    0.02398 =
         0.01535   -0.00609   -0.00095    0.00587
C7    1    0.894524    0.369720    0.277649    11.00000    0.02128    0.02290 =
         0.02067    0.00711   -0.00127    0.01016
C8    1    0.949900    0.279156    0.260100    11.00000    0.02797    0.03251 =
         0.02920   -0.00348    0.00009    0.01393
AFIX  43
H8    2    1.030766    0.302432    0.252802    11.00000   -1.20000
AFIX   0
C9    1    0.889507    0.156533    0.253149    11.00000    0.04361    0.02617 =
         0.03569    0.00375    0.00558    0.01703
AFIX  43
H9    2    0.928690    0.096448    0.240546    11.00000   -1.20000
AFIX   0
C10   1    0.769774    0.119765    0.264655    11.00000    0.06185    0.02323 =
         0.03382    0.01006    0.00830    0.01380
AFIX  43
H10   2    0.726954    0.035006    0.258120    11.00000   -1.20000
AFIX   0
C11   1    0.716894    0.207396    0.285184    11.00000    0.03468    0.02726 =
         0.03103    0.00659   -0.00191    0.00202
AFIX  43
H11   2    0.636812    0.182129    0.293461    11.00000   -1.20000
AFIX   0
C12   1    0.775586    0.334512    0.294800    11.00000    0.02568    0.02501 =
         0.01336    0.00212   -0.01047    0.00392
C13   1    0.725575    0.425237    0.321483    11.00000    0.02320    0.02968 =
         0.02891    0.00399    0.01339    0.00709
AFIX  43
H13   2    0.646499    0.400144    0.331144    11.00000   -1.20000
AFIX   0
C14   1    0.784758    0.548523    0.334423    11.00000    0.02297    0.02901 =
         0.01989    0.01095    0.00583    0.01621
AFIX  43
H14   2    0.750517    0.608267    0.355582    11.00000   -1.20000
AFIX   0
C15   1    0.898183    0.584434    0.315433    11.00000    0.01923    0.01973 =
         0.02230    0.00434   -0.00475    0.00192
C16   1    0.850925    0.922451    0.368202    11.00000    0.02760    0.02747 =
         0.03172    0.00545   -0.00291    0.00448
AFIX  43
H16   2    0.861513    0.934859    0.326792    11.00000   -1.20000
AFIX   0
C17   1    0.789194    0.987590    0.406146    11.00000    0.04118    0.02908 =
         0.04409    0.00404    0.00432    0.02434
AFIX  43
H17   2    0.756644    1.042857    0.391015    11.00000   -1.20000
AFIX   0
C18   1    0.775964    0.970768    0.465989    11.00000    0.04141    0.03002 =
         0.02779   -0.00452    0.00210    0.01917
AFIX  43
H18   2    0.732798    1.013393    0.493019    11.00000   -1.20000
AFIX   0
C19   1    0.825400    0.892057    0.486601    11.00000    0.04336    0.03763 =
         0.00826   -0.00108    0.00480    0.00747
AFIX  43
H19   2    0.819818    0.883435    0.529126    11.00000   -1.20000
AFIX   0
C20   1    0.884096    0.823885    0.446306    11.00000    0.02149    0.01924 =
         0.02404    0.00348    0.00021    0.00820
C21   1    0.938115    0.742956    0.472479    11.00000    0.03070    0.02866 =
         0.02357    0.00394    0.00151    0.00551
C22   1    0.890950    0.695323    0.521822    11.00000    0.03424    0.04108 =
         0.02662    0.00381    0.00848    0.01377
AFIX  43
H22   2    0.814687    0.700500    0.530885    11.00000   -1.20000
AFIX   0
C23   1    0.951413    0.640937    0.557896    11.00000    0.04244    0.05166 =
         0.02478    0.01091    0.01407    0.02127
AFIX  43
H23   2    0.913110    0.602231    0.587779    11.00000   -1.20000
AFIX   0
C24   1    1.064728    0.643126    0.550456    11.00000    0.05015    0.04316 =
         0.02362   -0.00263   -0.00001    0.02232
AFIX  43
H24   2    1.108428    0.612647    0.578091    11.00000   -1.20000
AFIX   0
C25   1    1.119164    0.690038    0.502218    11.00000    0.03121    0.03249 =
         0.01916    0.00511   -0.00057    0.01383
C26   1    1.237778    0.697056    0.496581    11.00000    0.02788    0.04543 =
         0.02920    0.00293    0.00035    0.01797
AFIX  43
H26   2    1.282734    0.670934    0.525961    11.00000   -1.20000
AFIX   0
C27   1    1.290062    0.740457    0.449958    11.00000    0.02659    0.06036 =
         0.03863    0.00355    0.00881    0.02322
AFIX  43
H27   2    1.373763    0.754738    0.449859    11.00000   -1.20000
AFIX   0
C28   1    1.218029    0.764558    0.400903    11.00000    0.03209    0.04135 =
         0.01916    0.00120   -0.00088    0.01842
AFIX  43
H28   2    1.251869    0.784562    0.364943    11.00000   -1.20000
AFIX   0
C29   1    1.101327    0.759442    0.404608    11.00000    0.02341    0.02881 =
         0.01685    0.00023    0.00821    0.00577
C30   1    1.051608    0.731508    0.458682    11.00000    0.02864    0.02649 =
         0.01835   -0.00564   -0.00359    0.00685

PT2   5    0.337172    0.150408    0.134614    11.00000    0.01317    0.02160 =
         0.02169    0.00399    0.00406    0.00499
CL3   3    0.390763    0.018405    0.195723    11.00000    0.02863    0.02596 =
         0.02865    0.00848    0.00663    0.01094
CL4   3    0.325256    0.000965    0.030194    11.00000    0.01873    0.02745 =
         0.02501   -0.00020    0.00409    0.00743
N3    4    0.155637    0.073898    0.123749    11.00000    0.01440    0.01765 =
         0.02597    0.00678    0.00748    0.00247
N4    4    0.515874    0.239325    0.141635    11.00000    0.01189    0.01861 =
         0.02603    0.00686    0.00202    0.00654
C31   1    0.103573   -0.024801    0.142939    11.00000    0.02705    0.01901 =
         0.03764    0.00797    0.01102    0.00128
AFIX  43
H31   2    0.152825   -0.056497    0.166756    11.00000   -1.20000
AFIX   0
C32   1   -0.018100   -0.081916    0.129547    11.00000    0.03565    0.03410 =
         0.02056    0.00158    0.01369    0.00154
AFIX  43
H32   2   -0.054066   -0.149579    0.145552    11.00000   -1.20000
AFIX   0
C33   1   -0.087533   -0.038069    0.091852    11.00000    0.02430    0.02756 =
         0.03141   -0.00724    0.00823   -0.00387
AFIX  43
H33   2   -0.172326   -0.077041    0.081050    11.00000   -1.20000
AFIX   0
C34   1   -0.035299    0.060300    0.070189    11.00000    0.01291    0.03472 =
         0.02263    0.00474    0.00578   -0.00013
AFIX  43
H34   2   -0.083138    0.087974    0.043086    11.00000   -1.20000
AFIX   0
C35   1    0.088942    0.120652    0.087870    11.00000    0.01997    0.01686 =
         0.01880    0.00546    0.00700    0.00716
C36   1    0.159436    0.224877    0.066806    11.00000    0.02202    0.02096 =
         0.01665   -0.00421    0.00142    0.00925
C37   1    0.111427    0.287934    0.026359    11.00000    0.01955    0.02261 =
         0.02577    0.00214    0.00198    0.01016
C38   1   -0.009231    0.285567    0.016048    11.00000    0.01587    0.02823 =
         0.04613    0.00425    0.00939    0.01168
AFIX  43
H38   2   -0.063852    0.248180    0.040727    11.00000   -1.20000
AFIX   0
C39   1   -0.049212    0.335898   -0.028675    11.00000    0.02665    0.03959 =
         0.04792    0.00201    0.00121    0.02246
AFIX  43
H39   2   -0.131308    0.332370   -0.034918    11.00000   -1.20000
AFIX   0
C40   1    0.030997    0.394277   -0.066566    11.00000    0.04048    0.03848 =
         0.04496    0.01232   -0.00601    0.01202
AFIX  43
H40   2    0.001804    0.424111   -0.099843    11.00000   -1.20000
AFIX   0
C41   1    0.148557    0.405523   -0.053625    11.00000    0.02770    0.03344 =
         0.03326    0.00992    0.00568    0.01191
AFIX  43
H41   2    0.203407    0.448413   -0.076369    11.00000   -1.20000
AFIX   0
C42   1    0.191919    0.355662   -0.007556    11.00000    0.02412    0.01991 =
         0.03119    0.00324    0.00639    0.00933
C43   1    0.316710    0.370016    0.005726    11.00000    0.03167    0.02059 =
         0.02354    0.00063    0.01593    0.00925
AFIX  43
H43   2    0.370013    0.415566   -0.016687    11.00000   -1.20000
AFIX   0
C44   1    0.362652    0.321723    0.048790    11.00000    0.02088    0.02434 =
         0.01341    0.00297    0.00813    0.00793
AFIX  43
H44   2    0.447061    0.336446    0.057659    11.00000   -1.20000
AFIX   0
C45   1    0.284615    0.249178    0.080611    11.00000    0.02281    0.01627 =
         0.01292   -0.00379    0.00100    0.00400
C46   1    0.584179    0.171180    0.116466    11.00000    0.02297    0.02154 =
         0.02808   -0.00491    0.00818    0.00735
AFIX  43
H46   2    0.548057    0.084146    0.100398    11.00000   -1.20000
AFIX   0
C47   1    0.701973    0.220619    0.112914    11.00000    0.01471    0.03667 =
         0.02386   -0.00641    0.00169    0.00808
AFIX  43
H47   2    0.747208    0.169150    0.095278    11.00000   -1.20000
AFIX   0
C48   1    0.754422    0.346326    0.135282    11.00000    0.01140    0.03952 =
         0.02080    0.00952    0.00725    0.00583
AFIX  43
H48   2    0.835533    0.383962    0.131494    11.00000   -1.20000
AFIX   0
C49   1    0.687366    0.416690    0.163256    11.00000    0.01206    0.02342 =
         0.02044   -0.00215   -0.00427   -0.00098
AFIX  43
H49   2    0.723613    0.503511    0.180629    11.00000   -1.20000
AFIX   0
C50   1    0.566816    0.362477    0.166517    11.00000    0.02398    0.03167 =
         0.01570    0.00180    0.00590    0.01201
C51   1    0.502214    0.443724    0.201909    11.00000    0.02007    0.03090 =
         0.01945    0.00528    0.00294    0.01115
C52   1    0.548675    0.571017    0.211646    11.00000    0.02117    0.02955 =
         0.05024    0.00741    0.00491    0.01165
AFIX  43
H52   2    0.603978    0.601570    0.185406    11.00000   -1.20000
AFIX   0
C53   1    0.515615    0.654589    0.259179    11.00000    0.02905    0.02058 =
         0.05116    0.00500    0.00588    0.00472
AFIX  43
H53   2    0.546176    0.740584    0.263870    11.00000   -1.20000
AFIX   0
C54   1    0.439470    0.612520    0.298786    11.00000    0.03723    0.03794 =
         0.03008   -0.00264    0.00404    0.01137
AFIX  43
H54   2    0.422754    0.670248    0.333174    11.00000   -1.20000
AFIX   0
C55   1    0.384695    0.484098    0.289615    11.00000    0.02350    0.02524 =
         0.02555    0.00695    0.00303    0.01017
C56   1    0.306083    0.439329    0.329224    11.00000    0.03006    0.06074 =
         0.02222    0.00844    0.00438    0.02541
AFIX  43
H56   2    0.291897    0.495810    0.365231    11.00000   -1.20000
AFIX   0
C57   1    0.249639    0.317021    0.317358    11.00000    0.02862    0.04214 =
         0.02484    0.00183   -0.00067    0.00986
AFIX  43
H57   2    0.201185    0.287850    0.346782    11.00000   -1.20000
AFIX   0
C58   1    0.262427    0.233323    0.261848    11.00000    0.02189    0.02985 =
         0.02597   -0.00234   -0.00490    0.00771
AFIX  43
H58   2    0.217929    0.148245    0.252600    11.00000   -1.20000
AFIX   0
C59   1    0.339236    0.271739    0.219488    11.00000    0.01934    0.03026 =
         0.02059    0.00582    0.00045    0.01454
C60   1    0.409145    0.396474    0.236128    11.00000    0.01910    0.03257 =
         0.02371    0.00384   -0.00270    0.00545

CL5   3    0.606957    0.326704   -0.045449    11.00000    0.02607    0.03515 =
         0.05206   -0.00235    0.01386    0.00225
CL6   3    0.383668    0.179119   -0.136198    11.00000    0.03665    0.04368 =
         0.03888    0.00423    0.00670    0.00734
C61   1    0.500191    0.177199   -0.078828    11.00000    0.03353    0.02845 =
         0.04106    0.01028    0.01351    0.01384
AFIX  23
H61A  2    0.541035    0.119429   -0.100327    11.00000   -1.20000
H61B  2    0.465207    0.147375   -0.043347    11.00000   -1.20000
AFIX   0
HKLF 4


REM  mo_mm567_0m_a_a.res in P-1
REM wR2 = 0.0994, GooF = S = 1.056, Restrained GooF = 1.056 for all data
REM R1 = 0.0475 for 7028 Fo > 4sig(Fo) and 0.0813 for all 9886 data
REM 658 parameters refined using 0 restraints

END

WGHT      0.0429      6.9423

REM Highest difference peak  3.785,  deepest hole -1.175,  1-sigma level  0.185
Q1    1   0.9685  0.7718  0.2901  11.00000  0.05    3.78
Q2    1   0.3256  0.1971  0.1014  11.00000  0.05    2.03
Q3    1   1.0350  0.7263  0.3640  11.00000  0.05    1.32
Q4    1   0.3388  0.0980  0.1757  11.00000  0.05    1.21
Q5    1   1.0411  0.7576  0.3225  11.00000  0.05    1.10
Q6    1   0.9783  0.7820  0.3431  11.00000  0.05    1.07
Q7    1   0.9521  0.6896  0.3181  11.00000  0.05    1.00
Q8    1   1.0413  0.8541  0.3346  11.00000  0.05    0.96
;
_shelx_res_checksum              42184
_shelx_hkl_file                  
;
   1   0   0 872.137 31.7681
   2   0   0 1442.94 14.0695
   3   0   0 2704.34 23.7138
   4   0   0 46.2133 7.43073
   5   0   0 24.3248 7.77964
   6   0   0 1768.97 23.0901
   7   0   0 60.9511 11.7196
   8   0   0 432.713 21.1383
   9   0   0 1544.48 32.0367
  10   0   0 181.627 33.4846
  11   0   0 2.90666 38.0276
  12   0   0 800.144 49.5722
  13   0   0 15.9073 33.5283
 -13   1   0 51.4106 44.1758
 -12   1   0 870.752 41.0005
 -11   1   0 163.104 32.8114
 -10   1   0 338.672 33.1070
  -9   1   0 1223.96 28.6796
  -8   1   0 15.6500 11.7399
  -7   1   0 368.094 15.5794
  -6   1   0 993.421 16.8334
  -5   1   0 2401.66 31.2424
  -4   1   0 32.4504 7.25525
  -3   1   0 1488.81 17.4055
  -2   1   0 1047.72 12.5438
  -1   1   0 582.103 7.40011
   0   1   0 726.317 11.2183
   1   1   0 2015.25 19.2530
   2   1   0 262.200 8.95044
   3   1   0 89.9601 7.42626
   4   1   0 1408.49 17.0973
   5   1   0 414.905 11.9312
   6   1   0 547.439 15.4145
   7   1   0 1359.55 27.0372
   8   1   0 188.983 17.8565
   9   1   0 16.3170 36.6392
  10   1   0 483.807 47.5094
  11   1   0 35.8677 41.7231
  12   1   0 0.00000 29.3543
  13   1   0 448.967 68.3540
 -13   2   0 0.00000 42.9551
 -12   2   0 220.602 32.0989
 -11   2   0 1206.36 38.8816
 -10   2   0 97.0406 30.2170
  -9   2   0 303.192 16.6569
  -8   2   0 1604.97 26.2905
  -7   2   0 220.973 12.0730
  -6   2   0 394.005 17.1168
  -5   2   0 2818.50 34.6662
  -4   2   0 48.4887 6.99049
  -3   2   0 807.785 14.9649
  -2   2   0 2683.96 24.6539
  -1   2   0 23.6036 4.49604
   0   2   0 3844.26 32.1599
   1   2   0 7270.08 63.4340
   2   2   0 25.0188 7.05171
   3   2   0 3088.50 27.3616
   4   2   0 2241.85 24.0429
   5   2   0 5.03560 8.03325
   6   2   0 1626.14 28.3662
   7   2   0 1267.01 27.3388
   8   2   0 31.9640 16.6726
   9   2   0 599.412 42.4335
  10   2   0 223.721 41.0269
  11   2   0 3.72086 20.7729
  12   2   0 336.770 33.9700
 -14   3   0 185.075 30.2821
 -13   3   0 122.597 37.6248
 -12   3   0 681.342 37.5717
 -11   3   0 302.764 71.9912
 -10   3   0 0.00000 37.9519
  -9   3   0 1277.63 24.5949
  -8   3   0 74.4194 10.6261
  -7   3   0 19.0934 9.20556
  -6   3   0 1083.96 17.0871
  -5   3   0 58.3867 15.1397
  -4   3   0 43.9290 9.23636
  -3   3   0 1467.21 18.9317
  -2   3   0 52.6557 6.39323
  -1   3   0 969.044 13.5822
   0   3   0 43.0843 6.13079
   1   3   0 8.39768 7.01895
   2   3   0 336.899 11.7283
   3   3   0 998.724 16.6998
   4   3   0 54.7839 9.64806
   5   3   0 187.647 12.7415
   6   3   0 871.471 23.2701
   7   3   0 19.0817 15.6385
   8   3   0 352.735 23.7789
   9   3   0 45.9783 32.8902
  10   3   0 179.730 43.0440
  11   3   0 45.4154 22.5781
  12   3   0 89.0907 35.0240
 -14   4   0 114.029 55.1055
 -13   4   0 153.884 37.4087
 -12   4   0 32.6746 31.7518
 -11   4   0 345.297 48.4746
 -10   4   0 211.604 29.8334
  -9   4   0 59.4238 10.8169
  -8   4   0 1964.23 27.3225
  -7   4   0 1077.16 26.8483
  -6   4   0 15.5792 10.4127
  -5   4   0 905.476 16.0786
  -4   4   0 694.395 14.5847
  -3   4   0 260.050 9.01589
  -2   4   0 2858.37 26.2278
  -1   4   0 386.855 13.3786
   0   4   0 1021.86 14.1577
   1   4   0 4384.18 41.7242
   2   4   0 485.508 13.9402
   3   4   0 456.387 15.9248
   4   4   0 2328.93 32.9548
   5   4   0 234.327 26.8694
   6   4   0 290.529 20.3194
   7   4   0 1079.23 31.4510
   8   4   0 256.129 21.6629
   9   4   0 0.00000 101.189
  10   4   0 1178.13 43.9007
  11   4   0 49.8267 33.5933
 -14   5   0 864.273 64.1272
 -13   5   0 1.52401 38.9007
 -12   5   0 36.3699 35.9846
 -11   5   0 495.945 59.4229
 -10   5   0 0.00000 51.5457
  -9   5   0 271.037 18.3660
  -8   5   0 1773.49 32.0500
  -7   5   0 53.9340 11.6987
  -6   5   0 257.278 12.9332
  -5   5   0 1001.40 18.9062
  -4   5   0 738.246 11.8899
  -3   5   0 420.694 9.96713
  -2   5   0 1362.74 17.2752
  -1   5   0 552.407 13.3283
   0   5   0 704.983 12.6974
   1   5   0 49.9387 8.13181
   2   5   0 206.253 11.0828
   3   5   0 72.3478 10.5682
   4   5   0 967.858 34.2837
   5   5   0 563.847 37.4019
   6   5   0 45.5669 16.9014
   7   5   0 478.080 26.8766
   8   5   0 477.825 28.1558
   9   5   0 16.7357 21.1217
  10   5   0 225.136 30.8184
 -14   6   0 0.00000 86.6438
 -13   6   0 456.793 54.3526
 -12   6   0 2.53384 39.8822
 -11   6   0 66.2383 40.2248
 -10   6   0 487.884 38.1303
  -9   6   0 111.593 18.1618
  -8   6   0 107.944 16.8534
  -7   6   0 2755.30 38.9372
  -6   6   0 6.52923 10.5459
  -5   6   0 63.9220 10.4298
  -4   6   0 3762.24 35.6620
  -3   6   0 25.3354 8.58922
  -2   6   0 506.032 20.6481
  -1   6   0 3830.99 47.5407
   0   6   0 68.5486 8.93746
   1   6   0 1216.60 19.1782
   2   6   0 1387.20 25.7787
   3   6   0 57.3931 11.5341
   4   6   0 848.234 35.6186
   5   6   0 1221.18 32.0492
   6   6   0 479.002 26.6431
   7   6   0 1007.29 34.4863
   8   6   0 815.604 34.9390
   9   6   0 13.7466 25.3145
  10   6   0 39.1236 34.8009
 -13   7   0 432.150 57.1098
 -12   7   0 2.04446 51.2457
 -11   7   0 419.798 35.8182
 -10   7   0 480.960 36.6576
  -9   7   0 130.341 21.8828
  -8   7   0 1205.87 31.6535
  -7   7   0 797.434 22.7226
  -6   7   0 129.462 12.3806
  -5   7   0 1386.36 18.7975
  -4   7   0 1072.64 18.9646
  -3   7   0 79.5924 10.5230
  -2   7   0 2555.39 35.4565
  -1   7   0 647.593 26.5971
   0   7   0 290.915 14.7831
   1   7   0 647.858 19.6897
   2   7   0 20.8981 10.5805
   3   7   0 269.805 17.7905
   4   7   0 631.264 27.0588
   5   7   0 188.854 20.3572
   6   7   0 91.1016 20.5990
   7   7   0 351.547 29.5645
   8   7   0 23.3501 24.7563
   9   7   0 250.570 38.3583
 -13   8   0 108.507 57.8019
 -12   8   0 174.278 48.9841
 -11   8   0 78.1050 36.1414
 -10   8   0 154.438 28.2913
  -9   8   0 346.020 30.6253
  -8   8   0 394.270 24.3587
  -7   8   0 375.777 31.2839
  -6   8   0 1026.95 28.5140
  -5   8   0 126.510 9.05998
  -4   8   0 619.197 20.4504
  -3   8   0 827.627 20.3081
  -2   8   0 235.090 14.7305
  -1   8   0 1535.69 30.8069
   0   8   0 827.910 19.4660
   1   8   0 26.7907 12.6097
   2   8   0 1306.99 37.3738
   3   8   0 417.365 29.0570
   4   8   0 0.00000 20.4916
   5   8   0 510.831 32.5101
   6   8   0 274.736 28.5279
   7   8   0 47.5805 26.3381
   8   8   0 493.364 94.3193
 -13   9   0 693.942 79.5580
 -12   9   0 36.5944 38.0392
 -11   9   0 4.91041 33.6740
 -10   9   0 1010.49 65.4850
  -9   9   0 28.5981 24.9122
  -8   9   0 55.6140 21.8471
  -7   9   0 896.647 64.4939
  -6   9   0 141.816 31.5057
  -5   9   0 70.1091 13.8425
  -4   9   0 1750.98 28.5168
  -3   9   0 4.00889 13.8441
  -2   9   0 89.9715 15.3256
  -1   9   0 955.929 26.7615
   0   9   0 56.2964 16.0010
   1   9   0 34.9574 18.8537
   2   9   0 685.013 40.0488
   3   9   0 26.5443 22.0833
   4   9   0 72.5795 23.9383
   5   9   0 478.816 34.5670
   6   9   0 17.8013 25.6372
   7   9   0 2.35477 29.8121
 -12  10   0 37.2850 77.8606
 -11  10   0 31.7658 109.495
 -10  10   0 89.0984 67.3203
  -9  10   0 331.515 39.9724
  -8  10   0 30.7973 26.4851
  -7  10   0 53.0139 38.8802
  -6  10   0 532.552 26.8477
  -5  10   0 31.8042 16.7390
  -4  10   0 33.5910 17.2855
  -3  10   0 538.455 26.8637
  -2  10   0 57.2718 18.4754
  -1  10   0 134.996 20.5506
   0  10   0 1023.60 34.0249
   1  10   0 48.0547 20.8948
   2  10   0 36.2491 21.7617
   3  10   0 396.449 52.9580
   4  10   0 4.93758 35.3052
   5  10   0 51.2777 27.1641
 -11  11   0 0.00000 77.7764
 -10  11   0 275.188 75.3876
  -9  11   0 715.378 47.8454
  -8  11   0 15.7158 28.1836
  -7  11   0 468.098 41.3041
  -6  11   0 110.718 29.2920
  -5  11   0 54.5234 21.0148
  -4  11   0 519.367 32.3621
  -3  11   0 402.808 26.7501
  -2  11   0 42.0453 19.8358
  -1  11   0 436.616 28.8625
   0  11   0 306.340 26.0550
   1  11   0 20.6306 25.8127
   2  11   0 0.00000 72.9107
   3  11   0 243.121 65.4035
   4  11   0 72.6000 54.1440
 -10  12   0 123.148 40.0712
  -9  12   0 0.00000 33.7399
  -8  12   0 173.666 38.5054
  -7  12   0 49.1979 29.9183
  -6  12   0 168.478 32.5560
  -5  12   0 209.981 32.6892
  -4  12   0 268.009 30.3454
  -3  12   0 195.698 32.3826
  -2  12   0 152.307 52.2257
  -1  12   0 0.00000 90.9684
   0  12   0 519.378 45.4529
   1  12   0 88.9738 32.6077
   2  12   0 33.9934 49.5108
  -8  13   0 261.279 42.9035
  -7  13   0 25.9702 35.7825
  -6  13   0 897.502 78.0487
  -5  13   0 87.7338 42.4009
  -4  13   0 17.6847 58.9895
  -2  13   0 97.1335 107.775
  -1  13   0 50.5975 101.699
   0  13   0 393.040 46.8113
   0 -13   1 70.9429 33.2224
   1 -13   1 1142.36 148.213
   4 -13   1 311.724 63.4200
   5 -13   1 0.00000 37.9463
   6 -13   1 65.5952 66.5254
   7 -13   1 416.141 59.5578
   8 -13   1 2.00752 34.4092
  -2 -12   1 36.3060 37.2578
  -1 -12   1 118.791 32.7942
   0 -12   1 32.3966 30.6067
   1 -12   1 65.1232 70.1293
   2 -12   1 547.643 103.293
   3 -12   1 217.401 69.7403
   4 -12   1 46.7518 29.8188
   5 -12   1 652.927 44.4436
   6 -12   1 10.8938 28.5940
   7 -12   1 0.00000 28.5998
   8 -12   1 611.956 52.8600
   9 -12   1 20.7730 35.4006
  10 -12   1 15.2550 36.7146
  -4 -11   1 437.593 66.7351
  -3 -11   1 64.3721 62.6823
  -2 -11   1 242.795 69.1530
  -1 -11   1 241.431 28.8519
   0 -11   1 0.55327 23.3127
   1 -11   1 418.250 41.2595
   2 -11   1 605.414 34.7901
   3 -11   1 58.1745 22.0102
   4 -11   1 326.332 26.6736
   5 -11   1 602.986 31.7425
   6 -11   1 14.6843 25.6858
   7 -11   1 95.0228 28.8489
   8 -11   1 346.004 37.4904
   9 -11   1 30.1430 33.8766
  10 -11   1 403.714 48.9366
  11 -11   1 55.4204 61.4719
  -6 -10   1 53.7032 40.8720
  -5 -10   1 97.4030 39.6612
  -4 -10   1 138.313 72.1794
  -3 -10   1 79.2295 47.4454
  -2 -10   1 23.4542 29.4970
  -1 -10   1 116.432 21.8287
   0 -10   1 228.264 22.2115
   1 -10   1 14.0780 18.0733
   2 -10   1 190.556 19.8193
   3 -10   1 174.255 19.3939
   4 -10   1 237.178 20.3213
   5 -10   1 176.344 19.3224
   6 -10   1 278.921 20.2581
   7 -10   1 115.851 23.0028
   8 -10   1 305.509 31.9583
   9 -10   1 632.728 51.1740
  10 -10   1 0.63164 65.7209
  11 -10   1 646.811 115.762
  12 -10   1 0.00000 73.2668
  -7  -9   1 788.546 66.0633
  -6  -9   1 121.326 27.1090
  -5  -9   1 9.30335 27.0041
  -4  -9   1 1085.67 40.6618
  -3  -9   1 73.3980 29.8383
  -2  -9   1 55.2200 24.5383
  -1  -9   1 2087.82 37.9838
   0  -9   1 160.980 16.9273
   1  -9   1 256.051 17.5720
   2  -9   1 1379.68 28.6096
   3  -9   1 119.774 13.5082
   4  -9   1 137.051 13.0721
   5  -9   1 1241.37 23.5151
   6  -9   1 490.912 25.2369
   7  -9   1 22.3832 51.3227
   8  -9   1 1296.13 44.7166
   9  -9   1 176.817 28.9391
  10  -9   1 86.7835 70.1476
  11  -9   1 603.286 109.930
  12  -9   1 0.00000 42.5598
  13  -9   1 12.5719 31.6780
  -8  -8   1 95.3200 82.5219
  -7  -8   1 206.184 32.2365
  -6  -8   1 205.147 23.2829
  -5  -8   1 18.0221 19.0821
  -4  -8   1 193.156 20.2112
  -3  -8   1 378.342 21.9454
  -2  -8   1 76.0439 14.4228
  -1  -8   1 385.247 16.4007
   0  -8   1 336.568 15.7777
   1  -8   1 19.4055 12.7006
   2  -8   1 141.068 12.7222
   3  -8   1 1339.44 23.4323
   4  -8   1 26.3359 10.3284
   5  -8   1 76.4384 8.83754
   6  -8   1 1273.91 39.0797
   7  -8   1 102.056 28.7169
   8  -8   1 49.0585 17.4856
   9  -8   1 1344.91 46.0378
  10  -8   1 9.07515 24.5086
  11  -8   1 107.221 35.5458
  12  -8   1 536.233 53.9816
  13  -8   1 20.8301 57.4960
  -9  -7   1 620.309 89.0902
  -8  -7   1 39.5729 45.3259
  -7  -7   1 292.928 24.6206
  -6  -7   1 1686.91 39.7938
  -5  -7   1 58.5642 18.3110
  -4  -7   1 327.181 21.6102
  -3  -7   1 2242.52 32.5387
  -2  -7   1 15.0981 10.4783
  -1  -7   1 666.385 18.0873
   0  -7   1 1472.68 20.9196
   1  -7   1 119.867 26.4355
   2  -7   1 750.049 19.0423
   3  -7   1 2381.58 30.3390
   4  -7   1 35.7851 7.64252
   5  -7   1 669.865 15.0334
   6  -7   1 1999.07 33.1734
   7  -7   1 38.0853 15.8515
   8  -7   1 318.612 22.0653
   9  -7   1 1153.46 42.6017
  10  -7   1 151.997 27.0526
  11  -7   1 113.541 27.5154
  12  -7   1 734.919 59.4719
  13  -7   1 41.1411 53.4485
 -10  -6   1 360.051 34.5424
  -9  -6   1 131.951 24.1253
  -8  -6   1 300.001 24.6026
  -7  -6   1 276.022 22.8533
  -6  -6   1 22.4164 17.6949
  -5  -6   1 20.9410 16.3659
  -4  -6   1 433.140 23.0111
  -3  -6   1 478.417 16.5230
  -2  -6   1 449.573 16.4687
  -1  -6   1 47.9203 8.89006
   0  -6   1 93.0918 8.57087
   1  -6   1 1791.83 25.8959
   2  -6   1 160.838 13.5626
   3  -6   1 29.4104 7.72556
   4  -6   1 1518.77 17.9362
   5  -6   1 840.929 18.6205
   6  -6   1 36.5055 11.4228
   7  -6   1 689.454 21.6247
   8  -6   1 28.0373 15.3948
   9  -6   1 564.802 30.1603
  10  -6   1 718.469 39.2595
  11  -6   1 13.6195 32.9791
  12  -6   1 123.113 41.5444
  13  -6   1 189.714 53.4582
 -10  -5   1 42.4458 27.2713
  -9  -5   1 911.162 35.2761
  -8  -5   1 798.158 32.5501
  -7  -5   1 55.9856 18.2213
  -6  -5   1 561.094 25.6750
  -5  -5   1 769.711 24.1402
  -4  -5   1 10.7681 20.2138
  -3  -5   1 915.248 18.1359
  -2  -5   1 1664.91 22.4234
  -1  -5   1 1214.66 16.3187
   0  -5   1 2976.43 28.6170
   1  -5   1 2694.67 32.4043
   2  -5   1 14.9141 7.52788
   3  -5   1 877.065 12.8159
   4  -5   1 576.157 12.5826
   5  -5   1 103.832 9.81859
   6  -5   1 1969.28 30.2775
   7  -5   1 1414.46 27.4282
   8  -5   1 4.53074 14.6128
   9  -5   1 2491.05 49.1067
  10  -5   1 318.464 44.7784
  11  -5   1 0.00000 47.8285
  12  -5   1 560.936 42.6686
  13  -5   1 14.5061 48.3258
  14  -5   1 0.00000 98.5511
 -11  -4   1 4.85843 26.9214
 -10  -4   1 82.7237 22.6226
  -9  -4   1 670.357 31.7955
  -8  -4   1 0.00000 17.2247
  -7  -4   1 127.152 18.1377
  -6  -4   1 469.297 20.6587
  -5  -4   1 144.174 21.9470
  -4  -4   1 17.0370 14.0954
  -3  -4   1 624.669 18.5459
  -2  -4   1 11.6622 8.25130
  -1  -4   1 539.082 12.8678
   0  -4   1 2406.36 23.6484
   1  -4   1 39.2593 6.08818
   2  -4   1 115.614 7.00964
   3  -4   1 811.958 13.4931
   4  -4   1 288.612 14.1293
   5  -4   1 372.623 13.8081
   6  -4   1 787.491 22.5463
   7  -4   1 1168.58 20.7333
   8  -4   1 30.5133 10.1878
   9  -4   1 258.592 14.1066
  10  -4   1 547.374 55.6244
  11  -4   1 29.8647 42.9131
  12  -4   1 82.4748 34.3605
  13  -4   1 128.416 38.3479
  14  -4   1 6.77797 54.8792
 -12  -3   1 44.4578 28.9358
 -11  -3   1 653.528 34.8718
 -10  -3   1 109.014 45.2130
  -9  -3   1 18.9754 48.3026
  -8  -3   1 1387.59 34.5584
  -7  -3   1 46.9458 13.8404
  -6  -3   1 171.771 14.2268
  -5  -3   1 3072.09 38.7177
  -4  -3   1 89.4422 16.3182
  -3  -3   1 1391.66 18.8844
  -2  -3   1 2339.37 25.6174
  -1  -3   1 1186.31 15.3825
   0  -3   1 939.034 12.4614
   1  -3   1 1538.82 16.5183
   2  -3   1 60.1937 5.97055
   3  -3   1 866.381 14.0592
   4  -3   1 1486.18 22.9067
   5  -3   1 650.211 15.3308
   6  -3   1 446.915 12.3558
   7  -3   1 5308.13 52.1777
   8  -3   1 6.82636 9.82272
   9  -3   1 324.090 16.5687
  10  -3   1 1649.36 47.7173
  11  -3   1 63.5171 42.6049
  12  -3   1 365.411 33.8092
  13  -3   1 1193.43 51.5707
 -12  -2   1 224.755 31.3661
 -11  -2   1 803.136 34.7710
 -10  -2   1 85.3399 38.5312
  -9  -2   1 687.466 35.9047
  -8  -2   1 335.114 23.0413
  -7  -2   1 157.393 14.6737
  -6  -2   1 183.861 13.6915
  -5  -2   1 309.047 11.9855
  -4  -2   1 287.701 11.6272
  -3  -2   1 2502.17 23.3288
  -2  -2   1 1987.56 20.9672
  -1  -2   1 35.5552 6.32214
   0  -2   1 754.405 9.14795
   1  -2   1 1133.91 12.9254
   2  -2   1 1307.37 14.8430
   3  -2   1 66.2784 6.90882
   4  -2   1 440.710 11.2019
   5  -2   1 238.730 15.5261
   6  -2   1 633.340 17.6521
   7  -2   1 138.171 10.8928
   8  -2   1 1823.03 26.8659
   9  -2   1 317.601 19.0090
  10  -2   1 81.9183 34.6965
  11  -2   1 737.554 32.6161
  12  -2   1 111.383 29.1517
  13  -2   1 35.9006 38.7710
 -13  -1   1 372.812 34.4840
 -12  -1   1 99.5499 28.5002
 -11  -1   1 112.644 23.3578
 -10  -1   1 787.003 59.2518
  -9  -1   1 54.5976 33.3048
  -8  -1   1 988.686 28.5520
  -7  -1   1 1214.48 23.6931
  -6  -1   1 148.257 10.6178
  -5  -1   1 1045.07 15.1165
  -4  -1   1 2536.65 24.0109
  -3  -1   1 3051.85 26.3309
  -2  -1   1 3878.14 30.4953
  -1  -1   1 5522.91 52.0251
   0  -1   1 32.9461 2.67993
   1  -1   1 3965.90 38.6035
   2  -1   1 2822.53 25.1036
   3  -1   1 314.203 10.3406
   4  -1   1 808.707 13.4637
   5  -1   1 4571.99 51.5268
   6  -1   1 18.7646 11.4991
   7  -1   1 1498.85 23.3628
   8  -1   1 1824.28 29.1549
   9  -1   1 45.5230 20.9690
  10  -1   1 1440.04 40.6363
  11  -1   1 648.653 35.6446
  12  -1   1 78.7273 33.5690
  13  -1   1 933.901 62.1794
 -13   0   1 31.0149 41.6871
 -12   0   1 36.7644 43.3817
 -11   0   1 1006.17 42.9778
 -10   0   1 167.535 22.8400
  -9   0   1 205.029 17.2954
  -8   0   1 1684.46 31.1030
  -7   0   1 357.916 16.2308
  -6   0   1 463.624 14.0684
  -5   0   1 1897.78 21.7209
  -4   0   1 856.547 14.3579
  -3   0   1 1987.07 20.1025
  -2   0   1 5640.17 47.5563
  -1   0   1 258.507 7.16075
   1   0   1 4902.12 41.6264
   2   0   1 122.101 5.89712
   3   0   1 1017.22 13.4689
   4   0   1 2990.83 26.8029
   5   0   1 441.195 13.5799
   6   0   1 518.645 14.2058
   7   0   1 520.705 18.4616
   8   0   1 216.989 16.2589
   9   0   1 73.8223 20.0805
  10   0   1 234.267 33.1813
  11   0   1 99.9497 37.6942
  12   0   1 54.8364 40.4774
  13   0   1 252.811 48.2304
 -13   1   1 613.286 51.6633
 -12   1   1 0.00000 35.1848
 -11   1   1 76.2002 32.6232
 -10   1   1 682.778 37.3481
  -9   1   1 210.810 17.2461
  -8   1   1 177.449 13.5811
  -7   1   1 1477.99 23.1384
  -6   1   1 148.115 9.26543
  -5   1   1 242.432 10.4408
  -4   1   1 1757.84 19.5129
  -3   1   1 660.879 12.5601
  -2   1   1 656.664 11.9386
  -1   1   1 9999.99 78.9121
   0   1   1 545.932 11.5819
   1   1   1 68.5583 6.58048
   2   1   1 5351.58 40.9776
   3   1   1 883.163 13.3310
   4   1   1 307.206 11.6972
   5   1   1 5095.05 44.7532
   6   1   1 595.670 17.0203
   7   1   1 154.664 16.2146
   8   1   1 2091.10 39.5810
   9   1   1 74.5187 20.2026
  10   1   1 33.3350 38.4853
  11   1   1 981.870 50.1733
  12   1   1 50.6383 44.6380
 -13   2   1 991.838 51.8937
 -12   2   1 25.1125 31.6945
 -11   2   1 471.821 33.7727
 -10   2   1 1154.85 39.1888
  -9   2   1 112.908 13.3740
  -8   2   1 513.219 18.0847
  -7   2   1 977.057 18.8659
  -6   2   1 6.66112 11.2527
  -5   2   1 15.4813 13.9435
  -4   2   1 2184.49 22.6853
  -3   2   1 1776.68 22.8652
  -2   2   1 118.940 6.67104
  -1   2   1 6337.55 52.7348
   0   2   1 169.643 9.09116
   1   2   1 1677.42 19.2500
   2   2   1 2476.98 24.9871
   3   2   1 651.133 12.6848
   4   2   1 287.751 11.5691
   5   2   1 905.446 17.7500
   6   2   1 319.727 17.0274
   7   2   1 543.207 24.4476
   8   2   1 135.381 18.5245
   9   2   1 85.1000 38.4828
  10   2   1 0.00000 105.353
  11   2   1 13.2576 29.0205
  12   2   1 16.8494 28.3210
 -14   3   1 9.90298 33.4806
 -13   3   1 55.7398 37.4958
 -12   3   1 588.394 39.6533
 -11   3   1 188.990 36.4424
 -10   3   1 82.5704 42.8179
  -9   3   1 474.814 18.4673
  -8   3   1 3.91063 9.69287
  -7   3   1 286.410 12.2154
  -6   3   1 1648.64 25.3116
  -5   3   1 31.1598 12.4001
  -4   3   1 202.511 10.4791
  -3   3   1 128.063 8.59572
  -2   3   1 13.4316 5.99044
  -1   3   1 473.530 12.2492
   0   3   1 2504.79 26.3502
   1   3   1 81.9126 7.65575
   2   3   1 308.777 11.9722
   3   3   1 3030.76 31.1569
   4   3   1 24.9617 8.89374
   5   3   1 474.119 17.5983
   6   3   1 1612.69 33.3420
   7   3   1 102.537 17.2140
   8   3   1 852.953 30.8584
   9   3   1 568.489 39.7675
  10   3   1 22.0582 37.8591
  11   3   1 386.441 32.2883
 -14   4   1 72.2686 52.9273
 -13   4   1 409.439 40.2535
 -12   4   1 65.9572 28.2353
 -11   4   1 0.00000 92.0811
 -10   4   1 586.927 33.1118
  -9   4   1 1007.68 22.6712
  -8   4   1 151.133 13.0345
  -7   4   1 1920.70 29.9268
  -6   4   1 1117.09 21.3666
  -5   4   1 579.775 17.4360
  -4   4   1 2475.04 29.3459
  -3   4   1 482.841 9.67001
  -2   4   1 20.5562 8.31465
  -1   4   1 890.112 16.7084
   0   4   1 1237.21 16.6729
   1   4   1 94.8959 8.20564
   2   4   1 2854.34 28.0354
   3   4   1 371.709 14.4130
   4   4   1 0.00000 20.9349
   5   4   1 2332.16 45.6213
   6   4   1 32.7832 15.9603
   7   4   1 440.628 26.5703
   8   4   1 292.628 23.9418
   9   4   1 3.36546 43.7581
  10   4   1 55.2979 58.1375
  11   4   1 431.283 41.4340
 -14   5   1 60.3425 53.9233
 -13   5   1 191.105 37.1654
 -12   5   1 149.058 35.1691
 -11   5   1 0.00000 64.9481
 -10   5   1 493.958 63.3724
  -9   5   1 895.206 29.5621
  -8   5   1 333.954 18.8182
  -7   5   1 314.427 16.5988
  -6   5   1 980.643 20.1507
  -5   5   1 419.747 14.9370
  -4   5   1 552.336 11.0372
  -3   5   1 1104.51 14.1541
  -2   5   1 343.938 11.8035
  -1   5   1 32.5741 9.00316
   0   5   1 2783.31 28.6308
   1   5   1 1549.57 21.6735
   2   5   1 453.506 14.6039
   3   5   1 736.221 18.1904
   4   5   1 267.552 21.8003
   5   5   1 76.1837 34.9028
   6   5   1 1473.11 35.0106
   7   5   1 574.814 29.8581
   8   5   1 49.9359 23.1178
   9   5   1 1144.17 43.3304
  10   5   1 21.6782 25.7996
 -14   6   1 67.3336 63.9954
 -13   6   1 20.8024 47.6127
 -12   6   1 995.685 48.5728
 -11   6   1 100.345 72.4492
 -10   6   1 173.309 45.9283
  -9   6   1 1961.09 39.6501
  -8   6   1 236.349 17.1066
  -7   6   1 13.3451 11.1458
  -6   6   1 2030.78 29.4112
  -5   6   1 24.5010 9.81472
  -4   6   1 31.1597 7.34098
  -3   6   1 4964.11 51.5768
  -2   6   1 126.230 12.1525
  -1   6   1 260.577 15.5721
   0   6   1 2934.58 32.6391
   1   6   1 207.377 13.5736
   2   6   1 104.686 15.1132
   3   6   1 1452.28 30.9596
   4   6   1 35.5704 32.8180
   5   6   1 251.597 22.9947
   6   6   1 950.345 37.1944
   7   6   1 51.4400 23.4659
   8   6   1 32.4832 23.9465
   9   6   1 487.396 35.3467
 -13   7   1 61.3014 49.4526
 -12   7   1 300.738 64.4034
 -11   7   1 329.465 37.6190
 -10   7   1 89.7475 26.8235
  -9   7   1 250.734 25.7568
  -8   7   1 762.888 28.0098
  -7   7   1 6.80807 11.9017
  -6   7   1 36.8405 12.0967
  -5   7   1 1807.32 22.1561
  -4   7   1 67.7377 10.3413
  -3   7   1 129.904 13.0644
  -2   7   1 1306.39 30.7109
  -1   7   1 0.00000 19.8300
   0   7   1 15.7042 10.8164
   1   7   1 1235.36 23.3465
   2   7   1 27.3986 12.9307
   3   7   1 14.5655 14.9610
   4   7   1 1384.99 39.9691
   5   7   1 4.08451 20.8127
   6   7   1 149.874 24.9930
   7   7   1 1087.90 42.5271
   8   7   1 22.4286 25.6663
   9   7   1 63.0062 34.6388
 -13   8   1 55.0880 63.4012
 -12   8   1 174.027 69.7925
 -11   8   1 431.659 36.2083
 -10   8   1 8.35506 25.6574
  -9   8   1 230.863 29.1320
  -8   8   1 672.517 27.6710
  -7   8   1 12.9174 17.5228
  -6   8   1 596.904 26.7616
  -5   8   1 2631.29 34.0792
  -4   8   1 5.35946 10.4906
  -3   8   1 1001.79 22.0756
  -2   8   1 2710.77 41.4173
  -1   8   1 66.8699 24.4900
   0   8   1 756.966 18.9561
   1   8   1 802.915 23.2385
   2   8   1 25.0017 19.5899
   3   8   1 1433.30 40.7484
   4   8   1 517.530 33.7194
   5   8   1 69.5703 24.2860
   6   8   1 488.420 35.5600
   7   8   1 59.1617 26.9793
   8   8   1 0.00000 47.0947
 -13   9   1 0.00000 69.1631
 -12   9   1 275.135 44.2628
 -11   9   1 16.1104 35.9976
 -10   9   1 79.7009 35.9732
  -9   9   1 507.245 39.8370
  -8   9   1 38.0216 21.6575
  -7   9   1 52.7987 54.5790
  -6   9   1 149.919 36.1799
  -5   9   1 12.0247 14.1810
  -4   9   1 468.633 19.3970
  -3   9   1 93.8070 15.3890
  -2   9   1 197.349 17.2079
  -1   9   1 667.232 24.8776
   0   9   1 58.2644 18.4464
   1   9   1 202.408 24.4955
   2   9   1 127.619 21.3962
   3   9   1 309.370 27.7329
   4   9   1 30.2174 23.9578
   5   9   1 151.529 27.2860
   6   9   1 4.68103 25.3804
 -12  10   1 53.8960 39.8148
 -11  10   1 500.870 58.4889
 -10  10   1 261.508 72.0921
  -9  10   1 253.892 38.4727
  -8  10   1 615.924 38.2375
  -7  10   1 1.90095 40.0917
  -6  10   1 62.0628 37.7019
  -5  10   1 711.010 28.0916
  -4  10   1 26.9953 17.5464
  -3  10   1 222.324 20.8875
  -2  10   1 1916.89 40.4636
  -1  10   1 385.493 25.6051
   0  10   1 27.3368 19.9632
   1  10   1 1359.32 39.3319
   2  10   1 82.6126 26.3016
   3  10   1 10.5979 33.1534
   4  10   1 608.938 40.4382
   5  10   1 20.1214 26.8179
 -11  11   1 268.586 116.191
 -10  11   1 0.00000 72.2161
  -9  11   1 147.484 32.1206
  -8  11   1 282.727 33.6776
  -7  11   1 73.9674 28.6850
  -6  11   1 18.1335 27.2232
  -5  11   1 52.6313 21.7552
  -4  11   1 36.4855 19.4714
  -3  11   1 32.6506 19.9505
  -2  11   1 28.9410 20.3897
  -1  11   1 393.093 27.2117
   0  11   1 24.6441 21.5568
   1  11   1 18.0099 25.8302
   2  11   1 446.121 48.8577
   3  11   1 71.9407 66.1206
   4  11   1 0.00000 109.479
 -10  12   1 694.528 61.5122
  -9  12   1 51.5351 36.9518
  -8  12   1 106.085 38.2149
  -7  12   1 798.718 49.0794
  -6  12   1 10.8901 29.2151
  -5  12   1 181.017 32.5554
  -4  12   1 710.397 42.1205
  -3  12   1 20.0486 27.8487
  -2  12   1 582.255 57.0678
  -1  12   1 848.879 56.3525
   0  12   1 58.6577 31.6300
   1  12   1 230.314 35.9624
   2  12   1 328.007 38.7503
  -8  13   1 190.066 42.1611
  -7  13   1 0.00000 35.5690
  -6  13   1 173.848 40.4868
  -5  13   1 272.055 48.5800
  -4  13   1 30.3898 49.5441
  -3  13   1 128.806 74.9108
  -2  13   1 319.622 74.4297
  -1  13   1 11.3878 101.296
   0 -13   2 38.3401 32.2339
   1 -13   2 53.8996 70.0412
   3 -13   2 269.240 96.1267
   4 -13   2 149.213 59.3057
   5 -13   2 127.329 49.2838
   6 -13   2 265.682 81.7641
   7 -13   2 85.0714 122.875
   8 -13   2 0.00000 33.1196
   9 -13   2 11.6473 44.7614
  -3 -12   2 297.842 39.9102
  -2 -12   2 153.915 34.7103
  -1 -12   2 5.10684 30.2100
   0 -12   2 772.350 54.4433
   1 -12   2 112.225 77.7331
   2 -12   2 180.239 101.583
   3 -12   2 887.559 102.234
   4 -12   2 158.278 34.6803
   5 -12   2 5.07019 27.2185
   6 -12   2 879.421 49.4716
   7 -12   2 149.828 30.8985
   8 -12   2 10.9041 32.2389
   9 -12   2 580.758 52.0852
  10 -12   2 7.70237 36.1124
  -4 -11   2 42.9988 37.7677
  -3 -11   2 206.994 67.9186
  -2 -11   2 79.0730 71.1866
  -1 -11   2 39.5430 24.3249
   0 -11   2 107.915 24.6923
   1 -11   2 339.271 113.968
   2 -11   2 171.408 63.3922
   3 -11   2 30.6601 25.8387
   4 -11   2 307.984 26.2088
   5 -11   2 44.8367 20.0121
   6 -11   2 112.295 27.7160
   7 -11   2 368.385 33.2245
   8 -11   2 18.4326 26.9793
   9 -11   2 0.00000 32.5848
  10 -11   2 472.159 49.9375
  11 -11   2 27.6092 35.2936
  -6 -10   2 324.370 46.7709
  -5 -10   2 497.514 56.0475
  -4 -10   2 21.7346 48.8397
  -3 -10   2 319.966 40.6896
  -2 -10   2 723.375 48.3696
  -1 -10   2 23.9026 19.6397
   0 -10   2 742.083 30.0278
   1 -10   2 1078.68 32.0636
   2 -10   2 45.7821 17.1650
   3 -10   2 133.489 18.2430
   4 -10   2 931.653 28.6358
   5 -10   2 17.5645 15.6784
   6 -10   2 1039.86 28.0521
   7 -10   2 866.170 42.0001
   8 -10   2 25.9721 26.5489
   9 -10   2 534.759 48.8325
  10 -10   2 694.740 73.1415
  11 -10   2 12.1208 73.5816
  12 -10   2 348.371 72.8052
  -7  -9   2 64.5750 38.8784
  -6  -9   2 482.006 31.0999
  -5  -9   2 66.8073 20.8761
  -4  -9   2 264.744 30.0522
  -3  -9   2 817.187 51.2585
  -2  -9   2 6.12053 16.3534
  -1  -9   2 208.191 14.8674
   0  -9   2 1066.75 27.6139
   1  -9   2 51.8915 14.5598
   2  -9   2 55.5582 13.7375
   3  -9   2 377.460 17.5084
   4  -9   2 44.8248 11.7732
   5  -9   2 131.804 13.9394
   6  -9   2 90.4417 11.6016
   7  -9   2 33.8521 20.9493
   8  -9   2 529.880 35.2295
   9  -9   2 136.470 33.2757
  10  -9   2 95.6909 63.6840
  11  -9   2 345.378 62.8141
  12  -9   2 109.467 69.1881
  13  -9   2 36.5232 32.2721
  -8  -8   2 629.269 63.1413
  -7  -8   2 354.859 45.0421
  -6  -8   2 64.4525 20.8477
  -5  -8   2 932.354 32.7062
  -4  -8   2 199.482 20.2362
  -3  -8   2 57.5603 15.0902
  -2  -8   2 2233.42 34.2269
  -1  -8   2 477.218 16.9408
   0  -8   2 7.65630 9.04889
   1  -8   2 1545.28 28.3235
   2  -8   2 281.626 15.1196
   3  -8   2 84.3236 11.1840
   4  -8   2 1330.46 17.1479
   5  -8   2 698.118 16.1842
   6  -8   2 69.6956 23.7994
   7  -8   2 2263.92 44.4248
   8  -8   2 886.635 37.1350
   9  -8   2 34.1308 23.1466
  10  -8   2 574.442 47.3138
  11  -8   2 198.548 36.4052
  12  -8   2 1.11236 27.6773
  13  -8   2 898.125 51.4686
  -9  -7   2 162.348 127.732
  -8  -7   2 620.324 85.9868
  -7  -7   2 30.1045 20.0314
  -6  -7   2 38.6997 19.2080
  -5  -7   2 873.887 30.0849
  -4  -7   2 6.96223 15.5396
  -3  -7   2 53.6693 12.4160
  -2  -7   2 2108.84 35.8968
  -1  -7   2 221.349 12.4559
   0  -7   2 152.670 10.4891
   1  -7   2 746.761 16.0772
   2  -7   2 704.779 17.1514
   3  -7   2 21.8389 6.27336
   4  -7   2 653.089 13.5538
   5  -7   2 38.8623 11.0663
   6  -7   2 58.9812 20.9669
   7  -7   2 175.341 26.0498
   8  -7   2 430.999 26.6017
   9  -7   2 265.862 26.7930
  10  -7   2 130.793 25.4198
  11  -7   2 107.774 24.4166
  12  -7   2 19.0930 39.3724
  13  -7   2 217.859 59.4345
 -10  -6   2 470.200 36.4311
  -9  -6   2 13.0310 25.4742
  -8  -6   2 16.8261 20.2021
  -7  -6   2 1541.11 37.9906
  -6  -6   2 221.557 20.4096
  -5  -6   2 98.4008 16.8788
  -4  -6   2 1493.55 26.4032
  -3  -6   2 53.9056 10.4591
  -2  -6   2 13.0950 8.71728
  -1  -6   2 1535.61 22.5064
   0  -6   2 406.543 11.1374
   1  -6   2 70.2027 15.4088
   2  -6   2 1793.61 21.7557
   3  -6   2 17.8023 6.59107
   4  -6   2 168.184 8.60265
   5  -6   2 2165.95 28.8635
   6  -6   2 40.7199 11.2264
   7  -6   2 618.295 20.7215
   8  -6   2 1760.93 35.0887
   9  -6   2 70.5396 18.8215
  10  -6   2 242.188 24.5592
  11  -6   2 423.370 36.8703
  12  -6   2 1.18519 50.6056
  13  -6   2 63.7200 54.6424
 -11  -5   2 73.5195 30.1520
 -10  -5   2 579.366 41.1063
  -9  -5   2 18.4384 20.1790
  -8  -5   2 372.066 25.6633
  -7  -5   2 372.521 23.3758
  -6  -5   2 17.5965 13.5502
  -5  -5   2 460.339 19.9403
  -4  -5   2 1438.52 26.4260
  -3  -5   2 288.780 13.3479
  -2  -5   2 1002.65 16.8536
  -1  -5   2 1210.01 16.9107
   0  -5   2 9.82721 6.42772
   1  -5   2 1133.86 19.4329
   2  -5   2 255.443 13.6208
   3  -5   2 53.4080 6.36963
   4  -5   2 1181.23 15.5342
   5  -5   2 343.269 13.6187
   6  -5   2 29.0616 11.3347
   7  -5   2 182.395 15.8186
   8  -5   2 89.5652 17.5935
   9  -5   2 390.379 19.0076
  10  -5   2 101.037 21.3870
  11  -5   2 89.2660 80.5470
  12  -5   2 304.849 42.5527
  13  -5   2 46.0207 50.8952
 -11  -4   2 63.4667 28.7777
 -10  -4   2 180.629 23.4667
  -9  -4   2 283.885 23.5057
  -8  -4   2 406.713 24.5774
  -7  -4   2 300.367 18.2515
  -6  -4   2 309.134 18.0411
  -5  -4   2 27.3484 13.6555
  -4  -4   2 613.573 19.0833
  -3  -4   2 1259.05 27.1670
  -2  -4   2 214.160 10.9848
  -1  -4   2 2876.39 29.3375
   0  -4   2 1894.40 18.8434
   1  -4   2 192.748 9.03186
   2  -4   2 613.800 11.9862
   3  -4   2 1366.01 18.3656
   4  -4   2 216.930 9.67993
   5  -4   2 2456.86 28.1688
   6  -4   2 2082.11 25.5934
   7  -4   2 35.1398 10.3117
   8  -4   2 3278.89 40.2133
   9  -4   2 485.379 19.3477
  10  -4   2 6.67537 40.9769
  11  -4   2 768.610 50.1925
  12  -4   2 240.828 38.1560
  13  -4   2 58.8533 48.0697
 -12  -3   2 256.904 32.8419
 -11  -3   2 15.8595 26.3448
 -10  -3   2 1519.01 39.9888
  -9  -3   2 268.793 37.4790
  -8  -3   2 22.7532 16.4120
  -7  -3   2 2181.06 34.9362
  -6  -3   2 6.09318 11.5813
  -5  -3   2 25.0302 14.4070
  -4  -3   2 4206.13 41.1286
  -3  -3   2 19.4997 7.68019
  -2  -3   2 1888.29 21.8986
  -1  -3   2 4071.53 34.0393
   0  -3   2 155.324 6.87294
   1  -3   2 114.140 6.24655
   2  -3   2 433.185 10.5394
   3  -3   2 24.2672 7.55898
   4  -3   2 6.62516 6.69656
   5  -3   2 1499.23 20.0572
   6  -3   2 53.3727 8.38283
   7  -3   2 22.0705 9.79718
   8  -3   2 1358.16 23.9652
   9  -3   2 272.481 16.0709
  10  -3   2 38.3349 32.6722
  11  -3   2 948.156 51.6306
  12  -3   2 117.773 33.5681
  13  -3   2 36.6481 41.1439
 -12  -2   2 459.230 35.3407
 -11  -2   2 31.3546 20.8575
 -10  -2   2 267.141 41.6174
  -9  -2   2 665.166 33.5063
  -8  -2   2 7.24300 15.3625
  -7  -2   2 11.4413 12.1166
  -6  -2   2 3045.12 40.0846
  -5  -2   2 57.8299 8.25738
  -4  -2   2 130.660 9.48029
  -3  -2   2 1576.73 17.2586
  -2  -2   2 398.980 10.7285
  -1  -2   2 1046.18 12.6688
   0  -2   2 3041.06 24.5734
   1  -2   2 484.567 7.88041
   2  -2   2 209.806 10.2066
   3  -2   2 3485.36 33.0516
   4  -2   2 664.185 12.8394
   5  -2   2 71.9624 19.9587
   6  -2   2 3672.68 38.4636
   7  -2   2 80.4221 10.5024
   8  -2   2 44.1975 11.1110
   9  -2   2 2190.86 47.3749
  10  -2   2 0.00000 36.8515
  11  -2   2 23.7352 42.3813
  12  -2   2 1479.42 41.2338
  13  -2   2 98.8712 43.5525
 -13  -1   2 128.627 30.4636
 -12  -1   2 631.535 33.6605
 -11  -1   2 32.5347 20.1178
 -10  -1   2 362.562 39.4617
  -9  -1   2 2717.84 53.1922
  -8  -1   2 5.00207 13.6891
  -7  -1   2 378.365 19.1502
  -6  -1   2 3031.95 35.4196
  -5  -1   2 1304.04 17.2470
  -4  -1   2 2062.36 21.8999
  -3  -1   2 1471.18 16.0777
  -2  -1   2 913.597 12.3509
  -1  -1   2 1729.33 18.0001
   0  -1   2 6398.11 54.4939
   1  -1   2 13.3053 4.07242
   2  -1   2 1997.02 18.1459
   3  -1   2 2824.96 25.4304
   4  -1   2 2.63580 7.04585
   5  -1   2 302.714 15.0460
   6  -1   2 1466.23 29.4335
   7  -1   2 310.367 13.9170
   8  -1   2 13.7912 12.4330
   9  -1   2 680.497 32.7276
  10  -1   2 183.189 30.1578
  11  -1   2 209.798 29.4968
  12  -1   2 768.733 37.6148
  13  -1   2 316.125 55.2635
 -13   0   2 147.141 34.9874
 -12   0   2 13.8448 21.8541
 -11   0   2 431.335 30.7137
 -10   0   2 219.294 40.5834
  -9   0   2 0.00000 28.0954
  -8   0   2 1482.68 29.1857
  -7   0   2 121.245 12.1749
  -6   0   2 51.7227 8.90139
  -5   0   2 2558.52 25.0838
  -4   0   2 389.597 11.9934
  -3   0   2 316.795 10.8650
  -2   0   2 672.734 11.2650
  -1   0   2 508.243 7.36321
   0   0   2 905.710 12.5642
   1   0   2 2911.37 26.8729
   2   0   2 8.02543 6.17154
   3   0   2 61.4377 7.14405
   4   0   2 2339.87 22.6217
   5   0   2 509.372 16.8924
   6   0   2 847.928 16.5224
   7   0   2 1103.47 24.8604
   8   0   2 13.4616 13.6621
   9   0   2 345.329 29.2416
  10   0   2 749.131 41.0994
  11   0   2 32.4811 35.4729
  12   0   2 273.922 41.9607
  13   0   2 452.937 40.8123
 -13   1   2 43.9342 42.0977
 -12   1   2 594.433 41.6728
 -11   1   2 958.043 40.9373
 -10   1   2 15.2545 16.7516
  -9   1   2 2102.99 35.9590
  -8   1   2 1536.11 26.2960
  -7   1   2 19.3786 10.0142
  -6   1   2 2846.29 27.6591
  -5   1   2 1167.35 16.9792
  -4   1   2 120.405 8.67185
  -3   1   2 4927.57 42.7180
  -2   1   2 447.069 11.5363
  -1   1   2 9.20890 5.81524
   0   1   2 3261.75 54.8624
   1   1   2 2989.51 31.6290
   2   1   2 43.6315 7.06391
   3   1   2 2128.17 20.9477
   4   1   2 114.068 8.38750
   5   1   2 90.4096 9.33503
   6   1   2 1256.01 23.2168
   7   1   2 649.749 24.5419
   8   1   2 15.4391 15.7673
   9   1   2 606.374 36.6403
  10   1   2 2.96442 37.0388
  11   1   2 27.8242 39.8781
  12   1   2 460.462 47.8004
 -13   2   2 25.1157 44.3542
 -12   2   2 210.973 40.7480
 -11   2   2 97.5007 31.6827
 -10   2   2 9.12807 25.6812
  -9   2   2 302.439 16.5184
  -8   2   2 224.742 13.9108
  -7   2   2 21.6414 9.61297
  -6   2   2 53.6744 9.26487
  -5   2   2 1374.84 30.0584
  -4   2   2 217.882 9.85692
  -3   2   2 388.910 12.5336
  -2   2   2 714.094 12.3859
  -1   2   2 85.2347 8.71891
   0   2   2 1931.49 32.6201
   1   2   2 76.6655 9.63502
   2   2   2 195.584 9.84309
   3   2   2 102.231 8.47152
   4   2   2 4319.28 37.0701
   5   2   2 284.713 14.6562
   6   2   2 67.8193 13.0370
   7   2   2 1875.40 36.8376
   8   2   2 63.5386 17.7437
   9   2   2 30.2010 31.6353
  10   2   2 729.595 80.7855
  11   2   2 92.7578 44.9047
  12   2   2 125.334 34.5843
 -14   3   2 758.491 43.3537
 -13   3   2 23.6474 40.6080
 -12   3   2 0.00000 36.0733
 -11   3   2 1402.59 41.0768
 -10   3   2 135.268 26.6586
  -9   3   2 192.212 12.9714
  -8   3   2 2644.93 34.0893
  -7   3   2 26.6438 10.8885
  -6   3   2 1531.62 25.3931
  -5   3   2 2225.26 37.2666
  -4   3   2 223.476 8.99248
  -3   3   2 2617.82 24.7164
  -2   3   2 1358.35 16.0671
  -1   3   2 2106.40 25.3812
   0   3   2 2242.99 27.6859
   1   3   2 2710.90 29.1848
   2   3   2 252.527 12.1360
   3   3   2 2033.33 24.3958
   4   3   2 3830.54 38.1148
   5   3   2 33.8892 11.6946
   6   3   2 300.213 18.9713
   7   3   2 1046.47 30.8638
   8   3   2 224.381 23.3864
   9   3   2 93.5584 37.5734
  10   3   2 772.736 49.0803
  11   3   2 65.5651 26.9028
 -14   4   2 272.066 48.9841
 -13   4   2 175.216 38.2838
 -12   4   2 400.933 37.6485
 -11   4   2 25.7638 61.3050
 -10   4   2 22.3471 30.0759
  -9   4   2 767.414 21.9883
  -8   4   2 15.0962 9.88207
  -7   4   2 678.979 19.7845
  -6   4   2 171.300 14.7920
  -5   4   2 4.80177 15.1767
  -4   4   2 440.169 10.8892
  -3   4   2 114.626 6.90660
  -2   4   2 22.0775 7.40335
  -1   4   2 1967.41 24.4290
   0   4   2 6.17788 7.76736
   1   4   2 19.4368 8.06956
   2   4   2 1357.35 19.4708
   3   4   2 356.834 15.9224
   4   4   2 89.4395 15.6023
   5   4   2 1670.40 33.8609
   6   4   2 47.4470 18.3326
   7   4   2 257.801 24.2274
   8   4   2 1069.53 38.8471
   9   4   2 257.597 49.6204
  10   4   2 0.00000 43.2421
  11   4   2 462.283 37.0228
 -14   5   2 386.237 56.6965
 -13   5   2 401.138 38.7646
 -12   5   2 81.8594 30.1487
 -11   5   2 690.883 76.3164
 -10   5   2 2068.14 58.5626
  -9   5   2 84.9979 18.0185
  -8   5   2 2002.90 34.3748
  -7   5   2 1314.89 24.3588
  -6   5   2 171.935 11.3736
  -5   5   2 1600.13 22.4483
  -4   5   2 860.564 13.8313
  -3   5   2 59.6088 6.30926
  -2   5   2 3272.77 33.0200
  -1   5   2 2526.57 33.8136
   0   5   2 428.138 12.7005
   1   5   2 823.131 16.9939
   2   5   2 1413.45 25.5105
   3   5   2 60.8038 13.7018
   4   5   2 1101.30 40.6764
   5   5   2 1184.32 43.0630
   6   5   2 52.1852 20.2240
   7   5   2 1087.79 38.8993
   8   5   2 627.326 36.7374
   9   5   2 53.6433 108.087
  10   5   2 716.200 73.4393
 -14   6   2 230.257 58.0473
 -13   6   2 17.8723 37.0876
 -12   6   2 10.2858 37.1287
 -11   6   2 614.637 78.7424
  -9   6   2 78.0642 18.2082
  -8   6   2 1369.13 29.4545
  -7   6   2 66.0591 11.8570
  -6   6   2 243.590 13.7076
  -5   6   2 1020.70 16.1751
  -4   6   2 148.353 8.99196
  -3   6   2 326.338 14.8155
  -2   6   2 504.156 16.9312
  -1   6   2 346.365 17.0524
   0   6   2 372.045 14.6137
   1   6   2 874.367 20.9682
   2   6   2 438.368 22.1073
   3   6   2 358.298 20.7163
   4   6   2 408.651 32.7486
   5   6   2 299.583 43.2002
   6   6   2 531.603 32.7780
   7   6   2 163.736 25.7539
   8   6   2 384.570 32.6528
   9   6   2 123.480 28.3993
 -13   7   2 699.004 56.0752
 -12   7   2 218.698 51.3057
 -11   7   2 12.3447 59.1259
 -10   7   2 1650.17 53.2285
  -9   7   2 231.710 21.4656
  -8   7   2 26.1480 14.3308
  -7   7   2 1372.63 26.1814
  -6   7   2 160.532 13.0297
  -5   7   2 29.9523 9.35823
  -4   7   2 3047.96 36.9635
  -3   7   2 333.919 18.2474
  -2   7   2 204.972 17.5525
  -1   7   2 2232.22 37.2345
   0   7   2 360.538 17.2839
   1   7   2 17.2795 11.1976
   2   7   2 1307.72 29.7641
   3   7   2 196.118 17.9865
   4   7   2 152.852 43.0993
   5   7   2 905.376 37.7259
   6   7   2 88.1513 24.6434
   7   7   2 23.4812 24.4771
   8   7   2 1041.58 46.0323
 -13   8   2 663.708 73.7227
 -12   8   2 34.3869 64.9724
 -11   8   2 213.206 32.6740
 -10   8   2 307.259 32.7934
  -9   8   2 113.540 27.1354
  -8   8   2 46.4822 19.5006
  -7   8   2 250.911 19.0399
  -6   8   2 58.9297 10.1412
  -5   8   2 46.3322 11.3039
  -4   8   2 1634.93 29.8072
  -3   8   2 86.8841 12.9355
  -2   8   2 23.6850 20.6575
  -1   8   2 237.558 30.2584
   0   8   2 653.324 23.3167
   1   8   2 22.5508 13.4397
   2   8   2 48.0717 18.6651
   3   8   2 521.646 32.5524
   4   8   2 78.8716 23.1543
   5   8   2 0.00000 22.5637
   6   8   2 190.499 28.0750
   7   8   2 36.3630 27.3664
 -12   9   2 322.557 55.9762
 -11   9   2 1.36314 35.5580
 -10   9   2 367.908 36.2064
  -9   9   2 1086.24 47.4103
  -8   9   2 94.2633 23.6437
  -7   9   2 309.866 56.4335
  -6   9   2 395.589 39.0805
  -5   9   2 27.2113 14.4242
  -4   9   2 1267.12 25.6687
  -3   9   2 854.901 26.1514
  -2   9   2 40.7047 15.6409
  -1   9   2 342.529 43.8182
   0   9   2 1517.54 37.0403
   1   9   2 19.6970 18.8737
   2   9   2 446.801 29.2435
   3   9   2 813.461 34.4197
   4   9   2 21.0631 24.1738
   5   9   2 508.347 36.5676
   6   9   2 415.895 33.9751
 -12  10   2 18.1737 39.0435
 -11  10   2 0.00000 36.7256
 -10  10   2 576.930 62.9676
  -9  10   2 33.7296 28.8579
  -8  10   2 10.8042 22.6587
  -7  10   2 210.969 42.6266
  -6  10   2 19.0455 36.4068
  -5  10   2 33.5987 18.4960
  -4  10   2 391.184 25.1365
  -3  10   2 178.765 20.7808
  -2  10   2 133.044 20.6294
  -1  10   2 253.072 22.8613
   0  10   2 25.8603 20.1613
   1  10   2 103.271 22.3226
   2  10   2 480.632 34.4967
   3  10   2 31.4264 23.2483
   4  10   2 39.3398 24.5792
   5  10   2 184.666 30.8301
 -11  11   2 149.802 80.3515
 -10  11   2 14.7250 69.0979
  -9  11   2 693.814 48.7000
  -8  11   2 16.4209 29.3132
  -7  11   2 33.0595 31.0239
  -6  11   2 423.753 54.9433
  -5  11   2 64.0779 19.9861
  -4  11   2 55.4747 20.4474
  -3  11   2 885.624 33.6347
  -2  11   2 445.521 29.1825
  -1  11   2 68.6504 22.0960
   0  11   2 781.430 36.6246
   1  11   2 143.549 28.1329
   2  11   2 88.5546 29.2985
   3  11   2 811.264 113.836
 -10  12   2 178.244 96.0123
  -9  12   2 321.085 46.0624
  -8  12   2 56.1444 37.7950
  -7  12   2 14.9415 31.7086
  -6  12   2 422.218 40.8314
  -5  12   2 32.7432 30.8700
  -4  12   2 70.3440 28.0934
  -3  12   2 475.874 39.5998
  -2  12   2 5.60520 31.4888
  -1  12   2 36.4263 30.3471
   0  12   2 292.613 35.9210
   1  12   2 209.288 36.3259
  -7  13   2 10.6013 36.1266
  -6  13   2 21.8368 37.3616
  -5  13   2 429.536 48.0121
  -4  13   2 34.9939 37.2445
  -3  13   2 159.648 43.7660
  -2  13   2 508.584 56.4406
   3 -14   3 49.2049 61.7019
   4 -14   3 102.545 69.2090
   5 -14   3 175.202 47.5761
  -1 -13   3 635.014 57.7514
   0 -13   3 14.0012 31.1448
   1 -13   3 3.61616 48.6649
   2 -13   3 383.523 58.4841
   3 -13   3 34.0686 48.0644
   4 -13   3 464.081 59.9478
   5 -13   3 639.007 66.5073
   6 -13   3 0.00000 61.1790
   7 -13   3 643.844 130.902
   8 -13   3 235.446 43.9547
   9 -13   3 42.2579 35.3730
  -3 -12   3 50.9501 34.2307
  -2 -12   3 280.677 36.8384
  -1 -12   3 61.1743 30.2371
   0 -12   3 30.4565 33.3259
   1 -12   3 160.128 62.9954
   4 -12   3 427.002 40.4331
   5 -12   3 9.84941 26.9214
   6 -12   3 48.6729 40.2438
   7 -12   3 318.105 35.6562
   8 -12   3 64.5044 33.0596
   9 -12   3 185.263 38.3360
  10 -12   3 72.7051 37.4100
  -5 -11   3 0.19814 37.3214
  -4 -11   3 269.616 44.1914
  -3 -11   3 137.525 72.1934
  -2 -11   3 9.16678 24.6567
  -1 -11   3 644.750 38.0311
   0 -11   3 405.406 30.2919
   1 -11   3 81.5420 46.9057
   2 -11   3 1160.47 84.5621
   3 -11   3 176.583 74.3609
   4 -11   3 34.4692 22.3003
   5 -11   3 1586.57 40.7410
   6 -11   3 9.38819 24.8043
   7 -11   3 23.1530 25.3785
   8 -11   3 924.096 45.5524
   9 -11   3 28.1194 31.8083
  10 -11   3 0.00000 33.5142
  11 -11   3 728.693 57.4222
  -6 -10   3 32.1638 47.7573
  -5 -10   3 146.361 39.4728
  -4 -10   3 448.108 59.9460
  -3 -10   3 112.362 40.6004
  -2 -10   3 141.279 52.6584
  -1 -10   3 646.503 24.8525
   0 -10   3 49.4957 18.5172
   1 -10   3 76.0276 22.0326
   2 -10   3 452.720 27.0318
   3 -10   3 89.5412 17.0399
   4 -10   3 133.605 17.4451
   5 -10   3 1216.79 30.0910
   6 -10   3 179.612 18.8509
   7 -10   3 43.3877 25.0323
   8 -10   3 311.144 35.2721
   9 -10   3 311.636 38.0421
  10 -10   3 48.1038 33.1444
  11 -10   3 185.875 38.9229
  12 -10   3 18.7986 70.8398
  -7  -9   3 18.4739 46.4367
  -6  -9   3 583.302 33.2687
  -5  -9   3 0.00000 22.8661
  -4  -9   3 17.3721 31.0506
  -3  -9   3 1600.48 43.6210
  -2  -9   3 57.0866 26.2500
  -1  -9   3 256.079 17.7944
   0  -9   3 1554.28 28.0202
   1  -9   3 111.284 14.7031
   2  -9   3 81.1322 13.7526
   3  -9   3 1070.03 22.4887
   4  -9   3 0.35714 10.7365
   5  -9   3 484.428 16.1318
   6  -9   3 1676.53 25.7742
   7  -9   3 103.023 20.0155
   8  -9   3 269.250 26.2903
   9  -9   3 483.421 44.7864
  10  -9   3 61.3674 63.0192
  11  -9   3 134.141 99.0070
  12  -9   3 641.215 63.9371
  13  -9   3 0.00000 55.6059
  -8  -8   3 77.0443 64.3607
  -7  -8   3 573.003 55.5317
  -6  -8   3 473.503 28.0188
  -5  -8   3 15.5932 18.4644
  -4  -8   3 930.755 30.4055
  -3  -8   3 783.538 28.8362
  -2  -8   3 32.9113 12.0306
  -1  -8   3 1288.44 23.0436
   0  -8   3 281.598 13.3925
   1  -8   3 326.791 13.9933
   2  -8   3 392.012 16.3529
   3  -8   3 341.567 12.2829
   4  -8   3 124.801 8.54965
   5  -8   3 867.944 18.7015
   6  -8   3 329.434 18.9912
   7  -8   3 54.4473 20.9198
   8  -8   3 521.688 32.8933
   9  -8   3 267.963 26.6636
  10  -8   3 110.586 38.1019
  11  -8   3 351.979 39.5767
  12  -8   3 62.6462 35.8830
  13  -8   3 86.6723 31.8440
  -9  -7   3 0.00000 125.564
  -8  -7   3 289.022 69.5443
  -7  -7   3 70.9382 30.6420
  -6  -7   3 333.943 23.5004
  -5  -7   3 603.521 27.4038
  -4  -7   3 576.711 24.4308
  -3  -7   3 108.220 12.9812
  -2  -7   3 797.941 19.4391
  -1  -7   3 327.948 13.5205
   0  -7   3 1447.52 21.7309
   1  -7   3 424.376 13.5040
   2  -7   3 186.994 9.94291
   3  -7   3 1354.47 18.5091
   4  -7   3 594.284 14.2869
   5  -7   3 6.39780 8.17484
   6  -7   3 936.784 33.9229
   7  -7   3 349.149 26.5881
   8  -7   3 10.9134 16.2359
   9  -7   3 458.734 33.4218
  10  -7   3 417.335 29.4399
  11  -7   3 8.57542 25.3637
  12  -7   3 437.708 36.6208
  13  -7   3 476.257 43.3756
 -10  -6   3 4.47303 27.4344
  -9  -6   3 834.740 60.7089
  -8  -6   3 582.800 121.792
  -7  -6   3 70.1394 19.0200
  -6  -6   3 520.311 26.5844
  -5  -6   3 221.413 16.1408
  -4  -6   3 13.3473 11.6089
  -3  -6   3 1925.45 26.1509
  -2  -6   3 172.882 12.6218
  -1  -6   3 175.533 10.6300
   0  -6   3 1836.35 20.1458
   1  -6   3 172.877 10.0805
   2  -6   3 5.80070 7.61290
   3  -6   3 2142.83 24.3230
   4  -6   3 13.1890 7.54755
   5  -6   3 230.693 10.8276
   6  -6   3 873.395 22.9267
   7  -6   3 32.1509 15.4245
   8  -6   3 170.332 17.5105
   9  -6   3 1116.68 30.9402
  10  -6   3 9.59598 19.7761
  11  -6   3 156.643 24.0793
  12  -6   3 247.290 54.0449
  13  -6   3 9.69357 38.0392
 -11  -5   3 44.2298 28.5414
 -10  -5   3 24.1139 26.6687
  -9  -5   3 9.38441 19.4597
  -8  -5   3 291.535 23.5401
  -7  -5   3 117.923 16.4571
  -6  -5   3 81.3969 14.2729
  -5  -5   3 345.182 17.2073
  -4  -5   3 14.5907 10.4600
  -3  -5   3 523.827 15.0092
  -2  -5   3 1424.56 18.2894
  -1  -5   3 156.838 8.32291
   0  -5   3 49.6730 6.72094
   1  -5   3 4045.16 40.3555
   2  -5   3 90.8651 11.8614
   3  -5   3 104.161 8.86734
   4  -5   3 1707.83 18.9190
   5  -5   3 147.405 7.64301
   6  -5   3 1214.60 19.6517
   7  -5   3 2422.91 36.1851
   8  -5   3 135.260 11.5473
   9  -5   3 207.534 15.5112
  10  -5   3 720.448 33.6309
  12  -5   3 35.8068 47.6965
  13  -5   3 439.412 57.1344
 -11  -4   3 755.853 44.0269
 -10  -4   3 25.3415 25.2923
  -9  -4   3 615.896 30.2171
  -8  -4   3 1824.37 38.5663
  -7  -4   3 42.7843 13.7889
  -6  -4   3 741.017 21.6666
  -5  -4   3 813.729 19.3826
  -4  -4   3 47.7600 18.1967
  -3  -4   3 1648.51 22.6027
  -2  -4   3 3923.20 35.9933
  -1  -4   3 100.485 8.00664
   0  -4   3 1673.42 17.3707
   1  -4   3 2267.71 21.9374
   2  -4   3 251.473 10.4560
   3  -4   3 775.463 13.8880
   4  -4   3 1567.74 23.1749
   5  -4   3 212.172 9.61893
   6  -4   3 2061.10 25.4261
   7  -4   3 323.506 15.0138
   8  -4   3 87.3635 12.8024
   9  -4   3 944.118 24.7292
  10  -4   3 312.943 42.9405
  11  -4   3 54.3938 46.5579
  12  -4   3 629.465 50.1114
  13  -4   3 48.2274 51.5050
 -12  -3   3 245.275 32.6745
 -11  -3   3 97.3012 27.6887
 -10  -3   3 169.488 21.6149
  -9  -3   3 553.343 28.4761
  -8  -3   3 2.74896 13.4716
  -7  -3   3 1051.60 24.6811
  -6  -3   3 314.375 16.9801
  -5  -3   3 190.971 14.8937
  -4  -3   3 1035.86 17.3456
  -3  -3   3 2183.82 26.4207
  -2  -3   3 353.444 11.4992
  -1  -3   3 1582.07 17.5211
   0  -3   3 754.079 10.9485
   1  -3   3 863.256 11.2377
   2  -3   3 365.214 9.97570
   3  -3   3 425.574 12.8381
   4  -3   3 721.697 14.4848
   5  -3   3 1808.11 22.8058
   6  -3   3 300.933 13.4920
   7  -3   3 1139.45 21.0922
   8  -3   3 1246.29 23.4522
   9  -3   3 24.3754 13.3356
  10  -3   3 312.217 43.2215
  11  -3   3 912.396 48.0981
  12  -3   3 166.626 53.4680
  13  -3   3 630.183 44.4513
 -12  -2   3 17.5105 27.0599
 -11  -2   3 1351.60 38.7707
 -10  -2   3 549.287 39.5459
  -9  -2   3 0.00000 30.5560
  -8  -2   3 2752.94 45.4916
  -7  -2   3 319.197 19.3273
  -6  -2   3 27.9555 11.1275
  -5  -2   3 4650.35 40.3820
  -4  -2   3 769.237 23.0577
  -3  -2   3 597.708 12.2435
  -2  -2   3 4965.63 42.4183
  -1  -2   3 1101.13 13.3130
   0  -2   3 3.17525 4.42318
   1  -2   3 6416.39 92.4762
   2  -2   3 678.452 12.3113
   3  -2   3 660.064 12.6830
   4  -2   3 5673.23 51.9047
   5  -2   3 321.542 14.2193
   6  -2   3 19.9497 9.04976
   7  -2   3 1857.05 25.4764
   8  -2   3 18.3866 11.6861
   9  -2   3 41.0985 22.7956
  10  -2   3 1279.46 44.0301
  11  -2   3 105.746 38.9393
  12  -2   3 54.4499 33.2581
  13  -2   3 1018.49 52.9778
 -13  -1   3 14.1813 27.5816
 -12  -1   3 45.9501 26.4716
 -11  -1   3 714.846 32.4262
 -10  -1   3 5.95942 32.6314
  -9  -1   3 123.479 25.0466
  -8  -1   3 1004.27 26.3163
  -7  -1   3 703.659 21.2569
  -6  -1   3 234.004 12.8506
  -5  -1   3 3149.09 30.6733
  -4  -1   3 1079.37 16.6323
  -3  -1   3 28.7153 7.19107
  -2  -1   3 393.192 14.1398
  -1  -1   3 931.588 12.3862
   0  -1   3 14.5304 3.97890
   1  -1   3 640.024 10.1199
   2  -1   3 3732.71 33.8704
   3  -1   3 1207.07 14.8735
   4  -1   3 63.0821 7.78003
   5  -1   3 607.168 16.5864
   6  -1   3 534.228 19.6106
   7  -1   3 13.5229 9.94400
   8  -1   3 539.846 23.4447
   9  -1   3 351.309 27.5861
  10  -1   3 75.5478 27.5108
  11  -1   3 905.229 35.1210
  12  -1   3 97.5120 31.2673
  13  -1   3 32.9431 62.9991
 -13   0   3 496.846 37.7122
 -12   0   3 23.5493 19.3000
 -11   0   3 65.9999 18.5745
 -10   0   3 1977.87 50.6386
  -9   0   3 213.922 26.9138
  -8   0   3 243.458 16.5099
  -7   0   3 3082.65 38.0769
  -6   0   3 11.3192 8.92911
  -5   0   3 95.8180 8.30392
  -4   0   3 4689.62 40.1411
  -3   0   3 355.624 12.1875
  -2   0   3 826.670 12.8086
  -1   0   3 7893.72 62.7101
   0   0   3 45.4757 5.16038
   1   0   3 1529.48 19.8059
   2   0   3 3251.46 29.1521
   3   0   3 107.431 8.02398
   4   0   3 1011.20 15.3749
   5   0   3 2084.50 38.1428
   6   0   3 314.573 19.1033
   7   0   3 305.685 18.0616
   8   0   3 1536.17 33.1249
   9   0   3 8.47367 33.3155
  10   0   3 408.303 36.5838
  11   0   3 644.061 40.3349
  12   0   3 6.21430 39.3153
 -13   1   3 120.172 29.1321
 -12   1   3 46.8558 29.2646
 -11   1   3 59.8908 22.2604
 -10   1   3 745.546 26.8440
  -9   1   3 87.9949 14.9087
  -8   1   3 367.336 17.5570
  -7   1   3 303.243 15.4652
  -6   1   3 1822.52 21.2578
  -5   1   3 256.433 11.3077
  -4   1   3 354.894 12.4893
  -3   1   3 2355.41 22.8068
  -2   1   3 1012.87 12.3480
  -1   1   3 152.604 7.11004
   0   1   3 1376.50 20.7700
   1   1   3 318.830 12.9474
   2   1   3 23.0464 7.12594
   3   1   3 232.576 9.57137
   4   1   3 350.500 12.3117
   5   1   3 409.768 17.2911
   6   1   3 515.196 21.0667
   7   1   3 23.3496 16.5774
   8   1   3 12.2906 17.8281
   9   1   3 274.476 37.7985
  10   1   3 100.996 36.4731
  11   1   3 12.3511 38.7364
  12   1   3 410.492 47.8112
 -14   2   3 0.00000 101.207
 -13   2   3 254.298 40.6645
 -12   2   3 472.533 45.5501
 -11   2   3 4.80543 25.4981
 -10   2   3 1081.97 27.1946
  -9   2   3 834.995 22.1491
  -8   2   3 8.97667 10.8682
  -7   2   3 2061.36 29.1749
  -6   2   3 1752.31 21.3007
  -5   2   3 603.623 16.9051
  -4   2   3 2189.32 22.8649
  -3   2   3 3147.54 28.4912
  -2   2   3 555.759 11.5075
  -1   2   3 7520.41 68.7928
   0   2   3 591.279 19.1831
   1   2   3 1861.70 28.2004
   2   2   3 2309.33 26.2436
   3   2   3 1262.31 19.9031
   4   2   3 115.909 9.22915
   5   2   3 4658.14 54.8715
   6   2   3 412.942 21.4428
   7   2   3 117.753 19.4239
   8   2   3 891.836 34.3591
   9   2   3 116.605 39.8354
  10   2   3 3.79664 39.5792
  11   2   3 474.520 47.9515
  12   2   3 229.023 30.7149
 -14   3   3 0.00000 30.6765
 -13   3   3 707.822 49.4425
 -12   3   3 82.0990 39.1661
 -11   3   3 19.1962 30.1551
 -10   3   3 577.228 25.7059
  -9   3   3 4.43845 12.1263
  -8   3   3 69.8613 12.6000
  -7   3   3 698.475 18.1412
  -6   3   3 487.380 16.7913
  -5   3   3 155.550 13.3918
  -4   3   3 2693.31 26.2809
  -3   3   3 56.5826 7.16832
  -2   3   3 4.14389 9.29116
  -1   3   3 1587.01 21.7430
   0   3   3 2097.16 34.9135
   1   3   3 11.3485 9.54321
   2   3   3 432.905 14.2282
   3   3   3 36.2608 9.11189
   4   3   3 38.4530 10.5278
   5   3   3 150.901 15.2483
   6   3   3 880.668 31.0540
   7   3   3 274.512 23.4789
   8   3   3 140.088 22.9435
   9   3   3 500.623 48.2277
  10   3   3 144.802 60.7387
  11   3   3 167.930 34.2592
 -14   4   3 15.2955 46.2378
 -13   4   3 75.2708 40.2128
 -12   4   3 1035.22 47.3595
 -11   4   3 6.81019 37.5224
 -10   4   3 0.41597 17.6072
  -9   4   3 2699.46 39.6131
  -8   4   3 89.7447 11.9654
  -7   4   3 185.675 13.4175
  -6   4   3 1882.54 36.7140
  -5   4   3 520.628 18.3051
  -4   4   3 234.542 9.96373
  -3   4   3 4455.09 41.1637
  -2   4   3 153.710 10.3469
  -1   4   3 406.940 13.3880
   0   4   3 2687.75 35.1392
   1   4   3 174.090 9.70282
   2   4   3 238.322 12.1101
   3   4   3 3991.89 48.9764
   4   4   3 193.439 18.4677
   5   4   3 290.950 22.6453
   6   4   3 2567.46 50.8270
   7   4   3 10.5894 19.9636
   8   4   3 0.57997 23.6300
   9   4   3 1053.51 49.8213
  10   4   3 32.5287 40.5367
 -14   5   3 12.5236 51.3540
 -13   5   3 62.0502 37.0459
 -12   5   3 1072.51 45.5016
 -10   5   3 301.878 36.8100
  -9   5   3 1361.92 34.0771
  -8   5   3 395.414 23.7127
  -7   5   3 512.104 18.6627
  -6   5   3 777.339 17.8765
  -5   5   3 1420.91 20.5426
  -4   5   3 1430.22 19.5830
  -3   5   3 475.071 11.0765
  -2   5   3 781.745 17.6842
  -1   5   3 487.948 12.3255
   0   5   3 437.036 13.8533
   1   5   3 53.9822 10.6053
   2   5   3 172.632 15.3826
   3   5   3 578.811 22.7676
   4   5   3 247.862 32.0995
   5   5   3 88.6547 36.2542
   6   5   3 99.3004 21.8277
   7   5   3 743.987 36.2865
   8   5   3 19.2033 23.6528
   9   5   3 123.849 47.3330
  10   5   3 279.925 53.2418
 -13   6   3 85.4537 31.9128
 -12   6   3 76.5565 41.1443
 -11   6   3 1227.20 85.2814
 -10   6   3 66.9601 56.3931
  -9   6   3 276.329 20.9957
  -8   6   3 1151.32 30.3308
  -7   6   3 354.265 16.1818
  -6   6   3 280.523 15.1236
  -5   6   3 1910.86 23.0409
  -4   6   3 27.5007 7.67421
  -3   6   3 1246.04 22.3377
  -2   6   3 2749.31 35.6196
  -1   6   3 44.2776 11.8587
   0   6   3 635.175 17.1236
   1   6   3 641.628 18.4627
   2   6   3 43.6346 13.2081
   3   6   3 748.804 25.5793
   4   6   3 1499.23 42.5424
   5   6   3 0.00000 37.3564
   6   6   3 631.316 34.9594
   7   6   3 1443.60 45.6156
   8   6   3 29.5172 25.2919
   9   6   3 392.505 33.9913
 -13   7   3 5.54241 45.5946
 -12   7   3 384.730 51.9659
 -11   7   3 318.730 115.032
 -10   7   3 96.4351 43.8580
  -9   7   3 799.655 29.4277
  -8   7   3 167.475 16.0289
  -7   7   3 252.443 15.0067
  -6   7   3 1429.64 20.3768
  -5   7   3 209.939 12.5097
  -4   7   3 7.54412 10.3091
  -3   7   3 2355.00 32.0310
  -2   7   3 26.4777 11.5401
  -1   7   3 0.00000 25.2890
   0   7   3 608.025 17.7237
   1   7   3 10.0698 12.3259
   2   7   3 15.4709 13.5351
   3   7   3 361.621 23.6047
   4   7   3 32.8193 38.6940
   5   7   3 30.5718 43.5509
   6   7   3 193.094 27.1092
   7   7   3 0.47765 25.6099
   8   7   3 212.783 31.0918
 -13   8   3 62.0468 62.4341
 -12   8   3 20.2996 63.7316
 -11   8   3 218.422 37.9680
 -10   8   3 305.943 33.3733
  -9   8   3 7.77804 25.2626
  -8   8   3 741.481 35.7811
  -7   8   3 146.818 17.5391
  -6   8   3 8.37735 10.1178
  -5   8   3 908.323 23.9715
  -4   8   3 524.985 19.0567
  -3   8   3 22.3850 12.3359
  -2   8   3 2353.01 44.1711
  -1   8   3 323.391 27.4687
   0   8   3 99.1372 15.5336
   1   8   3 1436.44 29.3332
   2   8   3 76.2765 19.5575
   3   8   3 33.4017 22.1023
   4   8   3 558.736 35.6930
   5   8   3 23.4709 24.5407
   6   8   3 81.6217 27.3116
   7   8   3 497.722 36.9995
 -12   9   3 101.852 50.4675
 -11   9   3 761.594 59.0415
 -10   9   3 33.8283 28.1684
  -9   9   3 264.992 32.1484
  -8   9   3 881.783 38.9305
  -7   9   3 38.7764 21.6986
  -6   9   3 59.8744 39.6655
  -5   9   3 973.599 27.0354
  -4   9   3 114.298 14.6804
  -3   9   3 398.202 25.3151
  -2   9   3 259.940 27.3317
  -1   9   3 57.9275 33.0048
   0   9   3 255.027 24.9583
   1   9   3 396.932 26.2478
   2   9   3 39.8602 21.0247
   3   9   3 174.542 23.9758
   4   9   3 286.734 29.5591
   5   9   3 75.8433 26.8147
   6   9   3 19.3813 26.8437
 -12  10   3 88.2886 41.8499
 -11  10   3 66.4514 39.1568
 -10  10   3 619.153 57.6767
  -9  10   3 40.9214 28.6620
  -8  10   3 93.2107 29.7283
  -7  10   3 224.906 38.7929
  -6  10   3 125.233 39.3377
  -5  10   3 17.1385 17.9904
  -4  10   3 363.851 25.0030
  -3  10   3 26.8498 19.0752
  -2  10   3 171.994 21.6773
  -1  10   3 1193.85 36.3731
   0  10   3 27.9190 20.6175
   1  10   3 122.363 26.1498
   2  10   3 778.126 36.2220
   3  10   3 18.5064 23.4045
   4  10   3 257.751 28.6140
   5  10   3 440.955 43.9419
 -11  11   3 846.347 64.1991
 -10  11   3 281.657 77.0248
  -9  11   3 32.3601 31.4045
  -8  11   3 660.793 47.3447
  -7  11   3 15.3039 54.2329
  -6  11   3 64.4817 50.7815
  -5  11   3 566.363 30.7496
  -4  11   3 100.308 21.8863
  -3  11   3 40.4426 21.2571
  -2  11   3 711.226 33.8533
  -1  11   3 226.578 24.9925
   0  11   3 49.1528 25.4562
   1  11   3 275.804 30.6412
   2  11   3 196.466 30.2496
   3  11   3 5.51362 50.1000
  -9  12   3 59.5937 40.1818
  -8  12   3 45.1530 38.7945
  -7  12   3 290.631 42.2724
  -6  12   3 130.524 39.0102
  -5  12   3 0.00000 36.6842
  -4  12   3 235.610 33.0907
  -3  12   3 142.282 31.1575
  -2  12   3 45.1544 30.2217
  -1  12   3 245.255 34.9196
   0  12   3 206.504 35.3587
   1  12   3 11.4977 32.3028
  -7  13   3 571.257 80.6523
  -6  13   3 0.00000 36.7377
  -5  13   3 84.5400 40.8081
  -4  13   3 433.222 47.8061
  -3  13   3 20.6053 39.4974
  -2  13   3 10.1024 36.4356
   3 -14   4 260.417 64.6475
   4 -14   4 0.00000 51.8646
   5 -14   4 18.9454 49.7335
   6 -14   4 459.285 84.6147
  -1 -13   4 109.059 34.3888
   0 -13   4 511.416 43.7162
   1 -13   4 16.6593 47.8761
   2 -13   4 151.907 41.2754
   3 -13   4 169.289 36.8342
   4 -13   4 136.216 52.9404
   5 -13   4 98.5900 58.2552
   6 -13   4 437.375 66.3196
   7 -13   4 44.6684 62.5276
   8 -13   4 0.00000 78.0875
   9 -13   4 37.7463 35.9142
  -3 -12   4 0.00000 30.7583
  -2 -12   4 173.063 33.5297
  -1 -12   4 6.05802 28.8451
   0 -12   4 14.7741 37.1556
   1 -12   4 570.090 49.7816
   2 -12   4 220.168 93.1219
   3 -12   4 50.9144 107.635
   4 -12   4 520.320 39.5576
   5 -12   4 69.1729 31.6255
   6 -12   4 128.535 58.6938
   7 -12   4 548.274 66.6433
   8 -12   4 75.6093 32.8742
   9 -12   4 160.184 36.1238
  10 -12   4 421.209 47.8697
  -5 -11   4 176.819 42.1334
  -4 -11   4 43.8431 36.7391
  -3 -11   4 408.675 44.5989
  -2 -11   4 308.469 35.1612
  -1 -11   4 2.17081 22.8831
   0 -11   4 493.894 38.0094
   1 -11   4 502.960 117.044
   2 -11   4 106.733 87.1393
   3 -11   4 955.600 113.456
   4 -11   4 392.787 31.3444
   5 -11   4 161.123 21.5680
   6 -11   4 1206.22 45.8930
   7 -11   4 15.9515 25.2242
   8 -11   4 72.9753 30.6773
   9 -11   4 323.534 39.6001
  10 -11   4 0.21751 31.6892
  11 -11   4 0.00000 34.4585
  -6 -10   4 265.445 53.1516
  -5 -10   4 145.791 32.5938
  -4 -10   4 14.4196 22.5483
  -3 -10   4 43.2266 39.6967
  -2 -10   4 663.051 37.6062
  -1 -10   4 313.873 21.1212
   0 -10   4 42.8722 14.4688
   1 -10   4 549.421 43.7477
   2 -10   4 398.991 42.3052
   3 -10   4 179.850 21.5009
   4 -10   4 238.729 18.5040
   5 -10   4 281.338 16.1321
   6 -10   4 1.44710 15.9369
   7 -10   4 778.544 39.8504
   8 -10   4 125.609 30.8228
   9 -10   4 342.526 41.9685
  10 -10   4 935.822 54.8436
  11 -10   4 17.7666 33.8487
  12 -10   4 0.00000 38.2605
  -7  -9   4 67.4063 46.8094
  -6  -9   4 16.4078 24.4449
  -5  -9   4 914.386 39.2089
  -4  -9   4 4.75000 26.6030
  -3  -9   4 117.459 30.2520
  -2  -9   4 1864.17 43.8900
  -1  -9   4 185.598 15.4294
   0  -9   4 101.906 12.6740
   1  -9   4 1215.75 22.3860
   2  -9   4 30.7082 10.0646
   3  -9   4 158.054 10.7958
   4  -9   4 2353.24 27.7756
   5  -9   4 11.8794 10.8716
   6  -9   4 31.2890 10.4103
   7  -9   4 1498.63 41.5367
   8  -9   4 2.61048 26.3722
   9  -9   4 75.8679 30.6247
  10  -9   4 788.209 50.5347
  11  -9   4 0.00000 53.1942
  12  -9   4 0.00000 56.4872
  -8  -8   4 210.978 57.9748
  -7  -8   4 438.740 43.9959
  -6  -8   4 21.1069 19.5101
  -5  -8   4 13.0967 20.8846
  -4  -8   4 463.921 30.2840
  -3  -8   4 137.324 30.2220
  -2  -8   4 44.6878 12.1138
  -1  -8   4 807.313 21.7431
   0  -8   4 15.0272 9.81658
   1  -8   4 8.60229 9.63022
   2  -8   4 598.292 15.1159
   3  -8   4 144.475 9.93822
   4  -8   4 26.0998 8.41223
   5  -8   4 1254.19 21.1219
   6  -8   4 35.7459 9.86304
   7  -8   4 31.2027 13.3149
   8  -8   4 823.363 34.4651
   9  -8   4 28.6130 21.4773
  10  -8   4 20.4429 35.2857
  11  -8   4 511.053 108.408
  12  -8   4 68.0478 57.1299
  13  -8   4 69.7374 32.1255
  -9  -7   4 0.00000 75.2901
  -8  -7   4 204.824 46.4140
  -7  -7   4 1179.71 68.8068
  -6  -7   4 19.1853 17.8731
  -5  -7   4 809.484 28.4915
  -4  -7   4 2025.32 31.6051
  -3  -7   4 56.1543 12.1269
  -2  -7   4 977.569 19.3368
  -1  -7   4 2097.60 26.2907
   0  -7   4 3.03055 8.47509
   1  -7   4 753.189 14.6430
   2  -7   4 736.882 13.4532
   3  -7   4 8.60148 7.17772
   4  -7   4 1073.71 19.2934
   5  -7   4 1716.28 22.8669
   6  -7   4 18.9853 15.3785
   7  -7   4 919.023 30.8711
   8  -7   4 658.417 26.8513
   9  -7   4 5.84148 20.2255
  10  -7   4 123.625 23.7386
  11  -7   4 277.669 31.6076
  12  -7   4 13.9714 33.7694
  13  -7   4 393.541 37.6601
 -10  -6   4 64.7712 43.6539
  -9  -6   4 49.6447 73.6133
  -8  -6   4 238.226 68.9410
  -7  -6   4 8.70142 17.8442
  -6  -6   4 54.0107 14.7646
  -5  -6   4 231.888 16.3689
  -4  -6   4 16.5156 11.4697
  -3  -6   4 51.7643 11.0006
  -2  -6   4 115.184 10.6078
  -1  -6   4 58.0395 8.83717
   0  -6   4 1009.98 14.8204
   1  -6   4 454.793 11.6651
   2  -6   4 498.913 11.1150
   3  -6   4 669.829 14.0189
   4  -6   4 399.145 12.3002
   5  -6   4 242.905 11.3157
   6  -6   4 276.204 12.5551
   7  -6   4 117.109 24.9901
   8  -6   4 561.747 25.9889
   9  -6   4 272.818 20.1313
  10  -6   4 206.339 23.0318
  11  -6   4 420.600 30.8305
  12  -6   4 389.390 44.9722
  13  -6   4 20.6731 29.2421
 -11  -5   4 65.9023 29.0332
 -10  -5   4 793.247 42.7036
  -9  -5   4 481.338 34.4420
  -8  -5   4 241.686 21.1504
  -7  -5   4 172.698 18.7154
  -6  -5   4 273.610 17.0795
  -5  -5   4 1.90559 10.7162
  -4  -5   4 1642.90 25.3358
  -3  -5   4 896.999 17.2459
  -2  -5   4 157.179 10.3125
  -1  -5   4 4111.97 35.7681
   0  -5   4 1202.81 17.1880
   1  -5   4 11.2079 11.4760
   2  -5   4 4544.71 45.4852
   3  -5   4 140.017 8.36305
   4  -5   4 13.3793 7.09042
   5  -5   4 2384.61 27.1980
   6  -5   4 55.6712 9.92999
   7  -5   4 207.822 12.5596
   8  -5   4 2868.54 36.8177
   9  -5   4 144.067 14.5140
  10  -5   4 409.253 30.4607
  11  -5   4 652.476 47.9510
  12  -5   4 14.5878 49.6144
  13  -5   4 9.54618 54.1840
 -11  -4   4 198.497 30.6081
 -10  -4   4 887.523 42.8382
  -9  -4   4 155.125 20.2150
  -8  -4   4 24.4987 16.7833
  -7  -4   4 394.219 19.6229
  -6  -4   4 206.345 14.8041
  -5  -4   4 39.1869 10.4275
  -4  -4   4 493.415 15.4752
  -3  -4   4 391.469 12.1984
  -2  -4   4 19.7066 7.97938
  -1  -4   4 101.667 7.56378
   0  -4   4 660.372 11.2760
   1  -4   4 42.1448 7.35422
   2  -4   4 1551.19 23.6535
   3  -4   4 3291.69 36.1512
   4  -4   4 36.5795 9.14638
   5  -4   4 32.5741 7.67605
   6  -4   4 2057.34 24.4670
   7  -4   4 4.95208 10.5379
   8  -4   4 192.304 14.3662
   9  -4   4 870.946 24.4386
  10  -4   4 270.687 41.3778
  12  -4   4 898.678 56.3339
  13  -4   4 42.4250 51.1657
 -12  -3   4 557.159 41.4354
 -11  -3   4 9.05871 26.0535
 -10  -3   4 299.718 23.2059
  -9  -3   4 1537.49 36.3866
  -8  -3   4 32.8237 15.8623
  -7  -3   4 187.248 14.3923
  -6  -3   4 1516.94 26.4145
  -5  -3   4 111.825 10.5203
  -4  -3   4 789.866 16.2730
  -3  -3   4 5400.74 59.8640
  -2  -3   4 322.497 12.3486
  -1  -3   4 669.133 11.8377
   0  -3   4 4056.45 33.1904
   1  -3   4 1077.55 16.2310
   2  -3   4 479.857 10.2259
   3  -3   4 5606.25 56.7368
   4  -3   4 58.7893 7.38276
   5  -3   4 1909.60 23.5489
   6  -3   4 2958.41 34.9711
   7  -3   4 24.3943 10.5971
   8  -3   4 547.446 18.5939
   9  -3   4 1436.27 26.9007
  10  -3   4 51.2150 39.2310
  11  -3   4 633.612 46.9996
  12  -3   4 619.995 64.2423
  13  -3   4 19.6222 50.2197
 -12  -2   4 382.234 33.7988
 -11  -2   4 108.426 26.9284
 -10  -2   4 1056.13 33.5475
  -9  -2   4 163.587 34.9772
  -8  -2   4 660.478 25.2357
  -7  -2   4 1183.51 28.0164
  -6  -2   4 8.60617 10.9996
  -5  -2   4 90.4061 10.5449
  -4  -2   4 874.641 16.4260
  -3  -2   4 825.277 13.9855
  -2  -2   4 836.555 15.6488
  -1  -2   4 918.451 13.8252
   0  -2   4 15.4733 5.55414
   1  -2   4 3283.39 41.1939
   2  -2   4 3672.79 35.3484
   3  -2   4 677.895 12.7039
   4  -2   4 937.744 15.6408
   5  -2   4 1052.26 15.6680
   6  -2   4 5.07692 8.85260
   7  -2   4 1421.01 22.2924
   8  -2   4 351.202 17.9864
   9  -2   4 64.8645 31.7496
  10  -2   4 644.356 44.3591
  11  -2   4 164.209 40.8815
  12  -2   4 152.786 43.6511
  13  -2   4 267.187 53.8600
 -13  -1   4 111.166 30.0858
 -12  -1   4 276.711 30.4145
 -11  -1   4 239.438 22.6415
 -10  -1   4 12.2446 33.0585
  -9  -1   4 728.923 27.5026
  -8  -1   4 1411.99 29.5803
  -7  -1   4 17.6581 12.1009
  -6  -1   4 962.887 18.8947
  -5  -1   4 1364.00 18.5904
  -4  -1   4 855.304 15.8332
  -3  -1   4 1889.46 22.1325
  -2  -1   4 4336.60 40.7707
  -1  -1   4 468.170 8.11606
   0  -1   4 9348.53 84.1869
   1  -1   4 1358.75 16.2359
   2  -1   4 9234.24 78.1488
   3  -1   4 1885.25 19.4837
   4  -1   4 1495.64 17.8726
   5  -1   4 44.0264 16.0902
   6  -1   4 2917.55 40.7849
   7  -1   4 320.261 15.0121
   8  -1   4 23.8286 14.8271
   9  -1   4 1141.02 37.6764
  10  -1   4 442.027 39.2208
  11  -1   4 34.3888 42.7879
  12  -1   4 1032.44 53.4063
  13  -1   4 9.46253 54.7457
 -13   0   4 35.8119 27.3415
 -12   0   4 988.479 33.4628
 -11   0   4 94.9860 18.6727
 -10   0   4 103.481 30.6517
  -9   0   4 1320.87 32.5357
  -8   0   4 94.6630 13.9730
  -7   0   4 63.4986 11.4064
  -6   0   4 3067.26 32.7617
  -5   0   4 95.9322 8.82282
  -4   0   4 145.333 9.61666
  -3   0   4 1116.52 16.7091
  -2   0   4 85.8866 7.44065
  -1   0   4 513.971 9.56596
   0   0   4 600.716 10.9370
   1   0   4 986.500 18.2532
   2   0   4 54.7868 6.51002
   3   0   4 1392.01 17.3065
   4   0   4 182.097 9.42791
   5   0   4 171.409 15.1223
   6   0   4 336.685 22.6611
   7   0   4 490.228 19.7835
   8   0   4 14.5938 15.0521
   9   0   4 272.547 40.9360
  10   0   4 116.358 32.7139
  11   0   4 25.8312 32.6918
  12   0   4 39.6532 40.5754
 -13   1   4 28.8667 31.7953
 -12   1   4 25.9465 19.5315
 -11   1   4 684.441 28.0363
 -10   1   4 147.979 21.6676
  -9   1   4 33.7435 26.8117
  -8   1   4 525.448 19.0627
  -7   1   4 169.059 12.8298
  -6   1   4 7.93335 9.07439
  -5   1   4 2925.55 32.8223
  -4   1   4 404.669 12.1851
  -3   1   4 16.7543 7.38575
  -2   1   4 9786.81 71.1529
  -1   1   4 22.1713 6.97589
   0   1   4 812.114 14.5059
   1   1   4 1287.24 21.2511
   2   1   4 300.177 12.8229
   3   1   4 2280.47 24.7586
   4   1   4 4006.30 36.4977
   5   1   4 421.268 19.9456
   6   1   4 1222.35 29.2605
   7   1   4 1545.36 32.4282
   8   1   4 59.4593 21.5218
   9   1   4 348.954 37.2220
  10   1   4 496.049 39.4284
  11   1   4 41.4644 37.5512
  12   1   4 72.7777 43.6859
 -14   2   4 375.305 82.5366
 -13   2   4 0.00000 43.2407
 -12   2   4 544.326 40.7059
 -11   2   4 792.673 32.4810
 -10   2   4 43.5507 14.0053
  -9   2   4 581.827 20.3875
  -8   2   4 452.596 19.6802
  -7   2   4 7.27592 10.8069
  -6   2   4 703.937 16.5252
  -5   2   4 2869.96 28.5546
  -4   2   4 108.891 8.34855
  -3   2   4 885.156 13.6020
  -2   2   4 623.177 12.8591
  -1   2   4 4938.59 47.6458
   0   2   4 29.1651 19.3225
   1   2   4 19.9527 14.0616
   2   2   4 675.812 15.3127
   3   2   4 2281.47 27.7809
   4   2   4 503.859 15.2949
   5   2   4 614.908 25.8121
   6   2   4 634.054 23.4868
   7   2   4 34.4208 18.0709
   8   2   4 191.090 24.4603
   9   2   4 483.013 41.3744
  10   2   4 0.00000 38.5146
  11   2   4 169.360 43.3389
 -14   3   4 58.2377 66.2521
 -13   3   4 230.694 46.3432
 -12   3   4 219.860 43.0962
 -11   3   4 413.101 29.9860
 -10   3   4 319.462 18.0385
  -9   3   4 3.96467 13.1489
  -8   3   4 409.174 18.3021
  -7   3   4 1077.41 23.6274
  -6   3   4 126.890 10.0750
  -5   3   4 1015.44 35.0156
  -4   3   4 3760.08 33.8653
  -3   3   4 144.228 9.36576
  -2   3   4 3537.28 36.7434
  -1   3   4 1122.01 16.9560
   0   3   4 2480.45 36.6772
   1   3   4 1536.23 25.0457
   2   3   4 978.202 18.0358
   3   3   4 158.870 10.9989
   4   3   4 2482.62 44.5608
   5   3   4 1482.72 30.7671
   6   3   4 31.7926 17.7960
   7   3   4 1147.36 36.8641
   8   3   4 428.264 32.3665
   9   3   4 59.5648 54.0766
  10   3   4 674.984 93.0912
  11   3   4 567.295 51.7897
 -14   4   4 1122.21 54.4182
 -13   4   4 117.863 43.2655
 -12   4   4 34.6349 39.5050
 -11   4   4 935.067 42.7840
 -10   4   4 295.978 18.4780
  -9   4   4 8.73192 12.5984
  -8   4   4 2452.60 36.0919
  -7   4   4 25.8863 9.51533
  -6   4   4 106.796 13.9836
  -5   4   4 3527.47 46.9434
  -4   4   4 1101.01 15.9259
  -3   4   4 36.7263 9.52166
  -2   4   4 1613.70 23.6675
  -1   4   4 87.2841 12.8307
   0   4   4 216.014 15.4566
   1   4   4 2084.71 24.6274
   2   4   4 111.737 14.0636
   3   4   4 387.878 20.3029
   4   4   4 2872.69 50.8954
   5   4   4 190.140 20.4914
   6   4   4 15.6537 19.0369
   7   4   4 294.227 25.5270
   8   4   4 94.2689 24.0265
   9   4   4 0.00000 50.4975
  10   4   4 556.664 78.5464
 -14   5   4 228.056 34.9831
 -13   5   4 276.119 42.1829
 -12   5   4 58.4525 37.4435
 -11   5   4 68.3678 56.3182
 -10   5   4 1012.52 57.1528
  -9   5   4 404.849 25.2324
  -8   5   4 400.209 22.6114
  -7   5   4 1019.83 22.4135
  -6   5   4 56.7111 7.91507
  -5   5   4 170.648 16.3112
  -4   5   4 2180.23 25.8565
  -3   5   4 336.882 13.4137
  -2   5   4 23.8987 12.7014
  -1   5   4 2429.94 38.1238
   0   5   4 89.3668 11.2358
   1   5   4 176.183 12.0232
   2   5   4 1017.27 29.9423
   3   5   4 100.962 15.3829
   4   5   4 10.2484 17.6737
   5   5   4 1462.19 39.9356
   6   5   4 461.890 30.3978
   7   5   4 21.8203 22.3937
   8   5   4 1548.08 47.5482
   9   5   4 216.277 47.2455
  10   5   4 30.6171 56.5548
 -13   6   4 1028.78 40.1682
 -12   6   4 40.1279 44.3856
 -11   6   4 325.651 77.2626
 -10   6   4 2104.46 55.9799
  -9   6   4 11.9742 16.9134
  -8   6   4 182.731 18.2467
  -7   6   4 1261.93 24.5827
  -6   6   4 16.5695 8.24271
  -5   6   4 453.594 14.0900
  -4   6   4 2708.03 30.3143
  -3   6   4 29.2142 13.4639
  -2   6   4 959.605 22.8061
  -1   6   4 2961.15 36.2613
   0   6   4 95.6539 11.1065
   1   6   4 117.774 13.1224
   2   6   4 1172.43 28.0470
   3   6   4 56.3391 15.6079
   4   6   4 143.029 32.5888
   5   6   4 335.216 40.4555
   6   6   4 154.269 25.0466
   7   6   4 167.314 27.1639
   8   6   4 245.375 30.2660
   9   6   4 114.505 60.6190
 -13   7   4 0.00000 73.5024
 -12   7   4 97.5295 49.1277
 -11   7   4 0.00000 70.2057
 -10   7   4 168.315 51.0863
  -9   7   4 898.707 30.7010
  -8   7   4 72.1518 14.9888
  -7   7   4 24.6916 12.8919
  -6   7   4 1091.90 19.5702
  -5   7   4 44.4398 8.99389
  -4   7   4 103.483 13.7222
  -3   7   4 1583.57 27.4083
  -2   7   4 259.413 17.0330
  -1   7   4 323.004 18.5521
   0   7   4 357.613 17.3108
   1   7   4 141.002 14.4424
   2   7   4 314.591 19.3068
   3   7   4 721.752 33.7123
   4   7   4 51.1684 34.9739
   5   7   4 431.651 46.1821
   6   7   4 407.501 33.5735
   7   7   4 30.7808 25.7924
   8   7   4 49.8635 28.3073
 -13   8   4 437.555 67.2093
 -12   8   4 240.350 69.7051
 -11   8   4 0.00000 44.1621
 -10   8   4 549.380 33.4270
  -9   8   4 642.946 32.8891
  -8   8   4 7.58354 16.6086
  -7   8   4 593.674 33.7005
  -6   8   4 397.491 17.9582
  -5   8   4 34.4547 19.0889
  -4   8   4 2106.82 32.6110
  -3   8   4 572.227 25.5943
  -2   8   4 52.3640 22.5363
  -1   8   4 1217.10 36.7631
   0   8   4 0.00000 24.4709
   1   8   4 13.9354 18.0255
   2   8   4 1512.30 38.3348
   3   8   4 152.132 22.2454
   4   8   4 72.0668 45.0325
   5   8   4 455.568 38.4259
   6   8   4 37.3896 27.0594
   7   8   4 58.5304 28.1674
 -12   9   4 45.1473 68.3208
 -11   9   4 23.4265 36.3699
 -10   9   4 204.418 32.5444
  -9   9   4 228.668 27.7043
  -8   9   4 225.729 30.6668
  -7   9   4 216.292 25.5187
  -6   9   4 204.511 27.2601
  -5   9   4 127.080 22.8547
  -4   9   4 129.126 19.4210
  -3   9   4 1012.77 31.7472
  -2   9   4 201.021 35.5109
  -1   9   4 91.0573 31.3907
   0   9   4 710.946 42.3492
   1   9   4 28.5635 20.1054
   2   9   4 35.6941 21.5038
   3   9   4 349.098 26.9812
   4   9   4 82.0520 24.3077
   5   9   4 7.26693 26.3692
   6   9   4 406.096 35.1470
 -11  10   4 8.19730 38.6485
 -10  10   4 297.726 44.8267
  -9  10   4 941.565 44.7089
  -8  10   4 65.3006 29.4882
  -7  10   4 179.761 45.8415
  -6  10   4 870.889 49.8335
  -5  10   4 2.08411 24.0926
  -4  10   4 32.7927 19.2278
  -3  10   4 1355.23 37.2704
  -2  10   4 45.7386 20.3418
  -1  10   4 162.670 44.5255
   0  10   4 1226.70 38.2134
   1  10   4 16.0094 21.6469
   2  10   4 148.790 24.6189
   3  10   4 958.732 39.6428
   4  10   4 73.0859 26.1262
 -10  11   4 116.436 52.4371
  -9  11   4 26.0940 31.0700
  -8  11   4 289.494 36.0852
  -7  11   4 124.665 55.5964
  -6  11   4 53.2814 52.5920
  -5  11   4 692.458 38.3487
  -4  11   4 50.2109 21.4171
  -3  11   4 23.8896 21.4910
  -2  11   4 214.345 25.0529
  -1  11   4 43.9616 24.0490
   0  11   4 55.2670 26.6232
   1  11   4 275.387 30.8722
   2  11   4 14.6308 27.0416
   3  11   4 14.7073 36.1046
  -9  12   4 356.007 47.4722
  -8  12   4 368.123 50.9848
  -7  12   4 33.9477 50.0833
  -6  12   4 454.365 71.3556
  -5  12   4 623.442 56.1002
  -4  12   4 17.7364 38.1865
  -3  12   4 404.568 38.1116
  -2  12   4 378.737 37.4927
  -1  12   4 32.9189 30.6180
   0  12   4 292.393 36.8474
  -5  13   4 0.00000 52.0771
  -4  13   4 25.6507 51.3788
   2 -14   5 98.9309 51.8838
   3 -14   5 5.96380 46.9504
   4 -14   5 330.382 47.9396
   5 -14   5 117.316 49.7792
   6 -14   5 0.00000 38.4199
  -1 -13   5 52.7084 32.6732
   0 -13   5 61.1615 35.3971
   1 -13   5 142.491 47.1751
   2 -13   5 291.873 40.2677
   3 -13   5 44.9971 35.3763
   4 -13   5 0.00000 50.5349
   5 -13   5 529.993 55.5929
   6 -13   5 97.7888 61.1898
   7 -13   5 98.3669 64.5298
   8 -13   5 157.127 62.8115
   9 -13   5 52.4062 34.7311
  -3 -12   5 50.1750 37.3345
  -2 -12   5 173.797 33.9737
  -1 -12   5 641.263 44.4416
   0 -12   5 0.00000 30.7282
   1 -12   5 106.062 48.5660
   2 -12   5 650.717 50.8874
   3 -12   5 66.3551 42.6834
   4 -12   5 538.650 38.9114
   5 -12   5 920.659 43.2297
   6 -12   5 35.7285 54.9171
   7 -12   5 186.175 57.9450
   8 -12   5 475.454 70.1147
   9 -12   5 20.6257 32.8609
  10 -12   5 36.5885 34.3374
  -5 -11   5 177.026 41.6275
  -4 -11   5 140.177 39.9381
  -3 -11   5 92.5261 32.0300
  -2 -11   5 83.8299 28.7478
  -1 -11   5 10.6953 23.2211
   0 -11   5 1054.73 50.7498
   1 -11   5 18.8945 48.4877
   2 -11   5 362.581 82.6638
   3 -11   5 390.597 80.6638
   4 -11   5 196.175 34.0908
   5 -11   5 89.3670 20.3547
   6 -11   5 468.479 52.3212
   7 -11   5 98.7754 30.2491
   8 -11   5 5.37939 29.1689
   9 -11   5 286.301 36.7657
  10 -11   5 89.8685 34.4856
  11 -11   5 110.018 35.9647
  -6 -10   5 311.879 37.2967
  -5 -10   5 93.9318 26.0017
  -4 -10   5 667.750 36.5001
  -3 -10   5 664.347 46.6987
  -2 -10   5 32.2844 18.0359
  -1 -10   5 785.884 27.3841
   0 -10   5 523.643 24.4310
   1 -10   5 46.2071 24.2011
   2 -10   5 283.005 33.4214
   3 -10   5 510.826 50.7687
   4 -10   5 7.47211 11.4119
   5 -10   5 835.484 24.1637
   6 -10   5 744.667 28.3102
   7 -10   5 25.1381 22.9376
   8 -10   5 916.309 48.1030
   9 -10   5 549.707 46.9659
  10 -10   5 43.7068 32.1384
  11 -10   5 530.425 48.5813
  12 -10   5 262.794 38.2216
  -7  -9   5 340.865 45.9461
  -6  -9   5 32.3339 28.1476
  -5  -9   5 30.4543 22.8359
  -4  -9   5 568.859 31.5650
  -3  -9   5 18.7165 32.2316
  -2  -9   5 34.7047 31.6374
  -1  -9   5 397.106 20.3008
   0  -9   5 17.3035 12.1429
   1  -9   5 137.021 13.2521
   2  -9   5 535.768 17.9626
   3  -9   5 71.9740 10.6658
   4  -9   5 393.207 15.3069
   5  -9   5 90.9554 11.0146
   6  -9   5 241.243 13.9339
   7  -9   5 516.433 29.7734
   8  -9   5 148.895 29.6712
   9  -9   5 258.418 34.1028
  10  -9   5 57.7970 31.7923
  11  -9   5 137.711 35.2942
  12  -9   5 270.650 58.7296
  -8  -8   5 22.2399 118.083
  -7  -8   5 82.4741 28.2909
  -6  -8   5 1352.67 43.5808
  -5  -8   5 145.860 23.4436
  -4  -8   5 99.4607 26.5955
  -3  -8   5 2735.64 46.0972
  -2  -8   5 257.147 21.6797
  -1  -8   5 251.537 13.9001
   0  -8   5 840.513 18.4408
   1  -8   5 97.2142 10.7585
   2  -8   5 17.9634 8.96597
   3  -8   5 793.161 17.1676
   4  -8   5 857.407 21.7521
   5  -8   5 246.375 13.0889
   6  -8   5 1188.74 20.9882
   7  -8   5 487.573 22.9600
   8  -8   5 29.1548 19.2916
   9  -8   5 643.408 44.2149
  10  -8   5 39.1691 49.9241
  11  -8   5 74.9773 113.938
  12  -8   5 782.057 62.7260
  13  -8   5 16.0875 30.5907
  -9  -7   5 456.550 87.1265
  -8  -7   5 39.7153 65.5262
  -7  -7   5 34.1732 53.1904
  -6  -7   5 176.933 19.8421
  -5  -7   5 10.1313 16.3845
  -4  -7   5 212.626 16.4495
  -3  -7   5 988.145 23.6613
  -2  -7   5 109.911 11.0053
  -1  -7   5 256.467 13.9385
   0  -7   5 74.7611 9.24845
   1  -7   5 370.062 12.0557
   2  -7   5 12.3022 7.11065
   3  -7   5 245.717 10.2025
   4  -7   5 136.546 9.30560
   5  -7   5 59.0862 8.92866
   6  -7   5 0.00000 11.3529
   7  -7   5 238.986 18.0038
   8  -7   5 8.68736 15.1050
   9  -7   5 108.630 19.8372
  10  -7   5 415.568 43.7913
  11  -7   5 0.00000 37.1388
  12  -7   5 23.4582 32.1922
  13  -7   5 458.828 39.1332
 -10  -6   5 26.6164 47.6299
  -9  -6   5 119.691 78.8929
  -8  -6   5 768.247 58.6358
  -7  -6   5 0.00000 29.5330
  -6  -6   5 447.596 22.1974
  -5  -6   5 813.505 21.4109
  -4  -6   5 13.6141 12.5523
  -3  -6   5 1279.14 22.7132
  -2  -6   5 1684.36 23.1911
  -1  -6   5 5.28769 7.54153
   0  -6   5 1273.26 16.3962
   1  -6   5 2752.64 29.3067
   2  -6   5 39.4552 6.56808
   3  -6   5 1122.23 19.8390
   4  -6   5 1654.41 21.6260
   5  -6   5 12.4765 7.59887
   6  -6   5 473.854 18.7118
   7  -6   5 1581.69 31.0298
   8  -6   5 63.5852 12.8130
   9  -6   5 168.609 20.5346
  10  -6   5 825.566 34.6048
  11  -6   5 69.0680 26.8778
  12  -6   5 537.770 43.3717
  13  -6   5 489.725 40.5449
 -11  -5   5 47.6476 28.5119
 -10  -5   5 4.47503 28.7614
  -9  -5   5 468.328 35.8402
  -8  -5   5 268.824 96.3622
  -7  -5   5 15.8510 15.9456
  -6  -5   5 1010.75 23.9875
  -5  -5   5 561.350 17.7878
  -4  -5   5 30.6188 10.2458
  -3  -5   5 441.792 15.6061
  -2  -5   5 148.217 9.64765
  -1  -5   5 222.550 9.50614
   0  -5   5 2146.37 24.0940
   1  -5   5 41.6190 8.24078
   2  -5   5 46.3315 6.06964
   3  -5   5 2032.90 22.4433
   4  -5   5 36.7840 7.12640
   5  -5   5 222.574 10.8962
   6  -5   5 371.407 15.3041
   7  -5   5 280.705 18.5467
   8  -5   5 194.563 14.1162
   9  -5   5 914.377 24.3804
  10  -5   5 39.7902 20.3182
  11  -5   5 106.225 23.0043
  12  -5   5 343.075 37.6409
  13  -5   5 145.517 35.2068
 -11  -4   5 569.642 39.1411
 -10  -4   5 354.599 31.2910
  -9  -4   5 234.313 21.0926
  -8  -4   5 704.646 27.4186
  -7  -4   5 74.1175 13.2733
  -6  -4   5 80.5670 11.9649
  -5  -4   5 1815.40 26.0949
  -4  -4   5 528.380 14.2400
  -3  -4   5 196.526 10.6873
  -2  -4   5 2243.61 25.2467
  -1  -4   5 785.632 13.0631
   0  -4   5 290.353 9.12953
   1  -4   5 2122.12 24.6460
   2  -4   5 122.200 18.0622
   3  -4   5 17.6456 6.41561
   4  -4   5 2985.28 41.6271
   5  -4   5 1699.97 19.4323
   6  -4   5 418.830 15.0358
   7  -4   5 3086.64 40.2145
   8  -4   5 249.026 16.0421
   9  -4   5 82.3591 14.5627
  10  -4   5 1139.59 37.2981
  12  -4   5 0.00000 60.0354
  13  -4   5 1163.32 65.4818
 -12  -3   5 78.5404 29.5247
 -11  -3   5 1779.87 52.4617
 -10  -3   5 16.8313 23.1849
  -9  -3   5 353.154 23.6607
  -8  -3   5 1255.58 31.0653
  -7  -3   5 0.52586 13.0342
  -6  -3   5 33.6098 9.92880
  -5  -3   5 1908.23 26.0062
  -4  -3   5 0.00000 17.2236
  -3  -3   5 80.4996 10.1509
  -2  -3   5 2514.21 26.5381
  -1  -3   5 9.52681 7.19720
   0  -3   5 65.2082 6.00204
   1  -3   5 3670.65 114.027
   2  -3   5 332.110 8.28588
   3  -3   5 12.6642 6.91123
   4  -3   5 2516.10 28.5670
   5  -3   5 973.704 16.7366
   6  -3   5 68.1531 10.2015
   7  -3   5 1888.25 27.6322
   8  -3   5 338.752 18.1310
   9  -3   5 202.589 17.5472
  11  -3   5 122.370 45.9244
  12  -3   5 0.00000 57.0003
  13  -3   5 63.5451 53.4580
 -12  -2   5 38.8979 27.4019
 -11  -2   5 203.938 28.1507
 -10  -2   5 1171.57 33.9954
  -9  -2   5 118.416 17.8800
  -8  -2   5 17.4861 14.4889
  -7  -2   5 2143.56 36.6739
  -6  -2   5 18.1837 10.9344
  -5  -2   5 0.00000 9.65560
  -4  -2   5 3791.02 41.8654
  -3  -2   5 39.1130 12.9009
  -2  -2   5 365.238 11.6419
  -1  -2   5 558.100 10.5386
   0  -2   5 1126.55 13.5993
   1  -2   5 84.0935 5.49725
   2  -2   5 2391.56 25.1076
   3  -2   5 891.422 13.8529
   4  -2   5 382.957 12.4942
   5  -2   5 3828.70 36.4146
   6  -2   5 15.2938 8.91659
   7  -2   5 138.195 11.3979
   8  -2   5 2210.73 35.2441
   9  -2   5 131.400 28.3065
  10  -2   5 342.259 42.2118
  11  -2   5 1197.32 50.3101
  12  -2   5 72.9574 105.094
  13  -2   5 269.287 54.5049
 -13  -1   5 566.051 41.2466
 -12  -1   5 44.0559 26.2335
 -11  -1   5 486.721 27.4104
 -10  -1   5 684.567 31.2226
  -9  -1   5 41.6932 26.2415
  -8  -1   5 1320.14 27.7900
  -7  -1   5 1723.12 29.4260
  -6  -1   5 20.8377 9.42215
  -5  -1   5 1729.24 22.0752
  -4  -1   5 1576.91 33.6374
  -3  -1   5 2.39081 8.89267
  -2  -1   5 1157.39 14.4951
  -1  -1   5 193.987 8.85937
   0  -1   5 161.276 8.09269
   1  -1   5 3129.90 33.4350
   2  -1   5 1141.34 14.6411
   3  -1   5 296.347 11.3866
   4  -1   5 979.269 14.9328
   5  -1   5 832.160 17.0061
   6  -1   5 876.480 20.6006
   7  -1   5 204.586 13.4446
   8  -1   5 184.787 17.2202
   9  -1   5 136.330 33.7577
  10  -1   5 438.178 38.7436
  11  -1   5 131.635 46.0000
  12  -1   5 147.333 59.3233
 -13   0   5 34.2145 27.2656
 -12   0   5 308.248 27.1584
 -11   0   5 94.0367 18.3748
 -10   0   5 249.791 30.7389
  -9   0   5 512.682 24.6757
  -8   0   5 294.152 19.2747
  -7   0   5 493.630 17.4976
  -6   0   5 94.7665 10.2815
  -5   0   5 508.825 15.0994
  -4   0   5 1235.67 18.6638
  -3   0   5 1469.72 17.4980
  -2   0   5 540.168 11.4845
  -1   0   5 2349.73 22.6444
   0   0   5 2393.76 25.5553
   1   0   5 436.051 15.1303
   2   0   5 59.9282 7.40879
   3   0   5 2032.32 23.7049
   4   0   5 50.5456 7.78116
   5   0   5 1205.22 22.6414
   6   0   5 714.510 26.3682
   7   0   5 11.7373 12.3581
   8   0   5 1418.11 37.3787
   9   0   5 310.404 36.8785
  10   0   5 61.9239 30.9869
  11   0   5 859.425 45.6534
  12   0   5 93.2200 49.3575
 -13   1   5 700.497 43.8929
 -12   1   5 175.868 20.6975
 -11   1   5 359.581 23.0864
 -10   1   5 1384.92 41.4870
  -9   1   5 587.489 28.6126
  -8   1   5 51.4299 12.0465
  -7   1   5 1265.01 25.6554
  -6   1   5 760.261 19.5886
  -5   1   5 105.013 9.33993
  -4   1   5 3999.74 35.4687
  -3   1   5 419.986 10.7776
  -2   1   5 738.026 12.8007
  -1   1   5 7464.32 62.7381
   0   1   5 49.8368 7.53635
   1   1   5 439.345 13.1630
   2   1   5 1916.05 21.5244
   3   1   5 26.5190 7.60962
   4   1   5 16.3841 8.18157
   5   1   5 1598.59 45.2254
   6   1   5 159.795 25.5838
   7   1   5 145.312 16.7004
   8   1   5 923.883 37.4382
   9   1   5 42.1189 34.3167
  10   1   5 9.71184 32.6023
  11   1   5 682.599 43.0804
  12   1   5 122.001 44.7793
 -13   2   5 354.427 44.0380
 -12   2   5 239.353 23.4715
 -11   2   5 22.5828 17.6862
 -10   2   5 16.0718 13.8219
  -9   2   5 571.920 20.6865
  -8   2   5 28.1649 12.3353
  -7   2   5 207.004 13.7956
  -6   2   5 1485.25 22.2223
  -5   2   5 15.4091 8.13040
  -4   2   5 42.7406 7.52332
  -3   2   5 1398.24 17.2516
  -2   2   5 22.3550 9.33997
  -1   2   5 1763.43 22.3331
   0   2   5 1283.70 40.3883
   1   2   5 122.418 10.2828
   2   2   5 32.9939 9.98300
   3   2   5 3807.72 35.2298
   4   2   5 73.4465 10.8914
   5   2   5 20.7573 11.9563
   6   2   5 2038.43 36.6064
   7   2   5 13.0636 18.2795
   8   2   5 16.5291 29.4051
   9   2   5 847.840 45.1310
  10   2   5 0.00000 37.3263
  11   2   5 8.09079 40.9075
 -14   3   5 10.0415 61.8816
 -13   3   5 402.390 49.5828
 -12   3   5 1054.66 47.4853
 -11   3   5 35.3963 19.8976
 -10   3   5 487.404 21.6564
  -9   3   5 938.229 25.0938
  -8   3   5 54.3989 12.8045
  -7   3   5 969.742 21.8803
  -6   3   5 3320.13 36.2044
  -5   3   5 647.253 15.3357
  -4   3   5 1600.41 20.8785
  -3   3   5 6694.99 57.3735
  -2   3   5 599.446 16.3417
  -1   3   5 89.2458 10.9091
   0   3   5 3437.66 157.435
   1   3   5 1103.15 25.3839
   2   3   5 1610.75 25.0216
   3   3   5 3390.51 43.4350
   4   3   5 54.8884 12.6784
   5   3   5 1094.25 27.4053
   6   3   5 914.375 27.9946
   7   3   5 59.8249 20.7305
   8   3   5 132.244 29.7315
   9   3   5 174.393 41.1848
  10   3   5 175.417 43.2135
  11   3   5 229.239 31.1011
 -14   4   5 198.454 43.3054
 -13   4   5 551.675 48.6935
 -12   4   5 36.3689 37.1076
 -11   4   5 144.287 37.8167
 -10   4   5 493.349 21.7363
  -9   4   5 27.6150 13.0369
  -8   4   5 515.403 19.1491
  -7   4   5 471.915 17.3576
  -6   4   5 86.4717 12.7573
  -5   4   5 321.690 19.4569
  -4   4   5 124.772 9.92118
  -3   4   5 801.973 15.9632
  -2   4   5 2220.03 28.3327
  -1   4   5 59.6274 11.9612
   0   4   5 37.0909 15.3583
   1   4   5 2500.36 30.6449
   2   4   5 72.2301 12.8029
   3   4   5 318.584 19.7649
   4   4   5 1714.27 39.4975
   5   4   5 529.970 24.4107
   6   4   5 559.886 31.2790
   7   4   5 1129.41 39.8034
   8   4   5 195.877 29.3319
   9   4   5 497.130 67.2761
  10   4   5 375.714 66.7488
 -14   5   5 360.329 39.2164
 -13   5   5 39.7682 40.9582
 -12   5   5 1220.23 52.5743
 -11   5   5 951.162 49.0284
 -10   5   5 16.5787 22.5465
  -9   5   5 1392.64 34.5501
  -8   5   5 606.997 25.5511
  -7   5   5 13.9102 7.93802
  -6   5   5 1928.48 34.5069
  -5   5   5 603.099 17.2126
  -4   5   5 80.5603 11.8594
  -3   5   5 2548.23 35.2121
  -2   5   5 2196.13 33.6272
  -1   5   5 63.2847 15.4962
   0   5   5 1734.73 34.0183
   1   5   5 415.681 17.8380
   2   5   5 100.797 13.1307
   3   5   5 1498.42 32.0592
   4   5   5 315.820 23.6921
   5   5   5 36.6883 20.3770
   6   5   5 861.054 36.8900
   7   5   5 304.594 28.3697
   8   5   5 109.914 26.5321
   9   5   5 929.091 64.2781
 -13   6   5 22.6496 38.0539
 -12   6   5 833.944 57.0023
 -11   6   5 113.888 80.5042
 -10   6   5 5.81047 32.9382
  -9   6   5 487.938 26.3827
  -8   6   5 261.617 19.5635
  -7   6   5 18.0891 11.9497
  -6   6   5 86.4063 10.7762
  -5   6   5 314.330 15.6214
  -4   6   5 116.567 11.2911
  -3   6   5 24.7358 13.6555
  -2   6   5 108.927 14.6933
  -1   6   5 252.903 21.1775
   0   6   5 286.782 16.5816
   1   6   5 260.620 15.9662
   2   6   5 237.601 16.7199
   3   6   5 159.948 21.9078
   4   6   5 1108.12 46.4077
   5   6   5 135.780 37.2572
   6   6   5 37.3991 23.6284
   7   6   5 423.012 33.1248
   8   6   5 17.8883 26.2660
 -13   7   5 142.397 41.2471
 -12   7   5 210.857 51.5214
 -11   7   5 925.836 81.9391
 -10   7   5 37.9048 42.9406
  -9   7   5 18.4137 20.4960
  -8   7   5 1189.32 26.8967
  -7   7   5 30.7888 13.6955
  -6   7   5 173.825 11.9965
  -5   7   5 2410.51 31.1295
  -4   7   5 407.803 24.7670
  -3   7   5 866.478 30.0170
  -2   7   5 2295.55 43.6381
  -1   7   5 7.16181 8.75238
   0   7   5 425.254 18.9044
   1   7   5 883.728 28.8473
   2   7   5 24.2199 14.4810
   3   7   5 510.064 29.0940
   4   7   5 913.729 42.3986
   5   7   5 0.00000 41.6696
   6   7   5 146.525 27.4629
   7   7   5 457.076 34.5450
   8   7   5 23.1840 34.3129
 -13   8   5 12.5503 86.4104
 -12   8   5 270.012 55.7174
 -11   8   5 121.016 75.3653
 -10   8   5 120.416 51.9590
  -9   8   5 218.283 24.2351
  -8   8   5 76.1112 18.2696
  -7   8   5 67.3667 16.5422
  -6   8   5 241.303 15.3776
  -5   8   5 219.227 18.9265
  -4   8   5 409.965 21.3898
  -3   8   5 219.117 24.8915
  -2   8   5 144.268 18.4248
  -1   8   5 338.486 37.0673
   0   8   5 188.364 16.5137
   1   8   5 32.1602 18.6680
   2   8   5 719.853 31.7161
   3   8   5 152.359 22.8005
   4   8   5 22.2897 42.2557
   5   8   5 432.513 51.7472
   6   8   5 151.621 28.7541
 -12   9   5 0.00000 67.1549
 -11   9   5 589.326 47.4112
 -10   9   5 462.134 40.2516
  -9   9   5 22.0782 24.6366
  -8   9   5 491.989 42.0565
  -7   9   5 748.523 37.8513
  -6   9   5 67.0265 22.9427
  -5   9   5 581.962 33.4617
  -4   9   5 510.665 27.8821
  -3   9   5 37.2297 18.7535
  -2   9   5 437.844 39.2103
  -1   9   5 644.219 34.8764
   0   9   5 18.2373 41.1928
   1   9   5 1624.62 40.7706
   2   9   5 394.829 27.9427
   3   9   5 25.5830 22.5437
   4   9   5 718.967 36.7830
   5   9   5 67.1605 25.0400
 -11  10   5 400.811 49.6127
 -10  10   5 5.88385 36.6483
  -9  10   5 20.3530 25.8225
  -8  10   5 444.123 35.2596
  -7  10   5 29.3731 24.7411
  -6  10   5 42.4994 44.5761
  -5  10   5 562.320 42.3806
  -4  10   5 4.70992 19.3444
  -3  10   5 307.789 24.3570
  -2  10   5 429.609 36.1522
  -1  10   5 0.00000 42.8213
   0  10   5 18.9302 48.3067
   1  10   5 547.704 33.6768
   2  10   5 133.113 25.2396
   3  10   5 128.307 25.9540
   4  10   5 86.0664 26.7593
 -10  11   5 728.358 63.8225
  -9  11   5 77.8408 32.6000
  -8  11   5 13.8332 30.4846
  -7  11   5 731.117 61.8332
  -6  11   5 124.317 50.5257
  -5  11   5 81.8536 29.7365
  -4  11   5 1278.84 43.2617
  -3  11   5 175.023 24.2238
  -2  11   5 41.8214 22.8322
  -1  11   5 1018.70 45.2848
   0  11   5 21.2137 26.0317
   1  11   5 12.6794 27.0870
   2  11   5 650.326 38.5542
  -8  12   5 120.230 41.0657
  -7  12   5 186.702 77.4953
  -6  12   5 12.1324 65.0588
  -5  12   5 76.7914 39.6072
  -4  12   5 193.253 42.3961
  -3  12   5 60.9770 31.1470
  -2  12   5 12.5248 30.7406
  -1  12   5 365.576 39.0616
   0  12   5 51.4278 40.6889
   2 -14   6 313.355 52.6204
   3 -14   6 35.2206 47.1358
   4 -14   6 19.6471 40.5950
   5 -14   6 20.8929 46.6684
   6 -14   6 50.0696 39.0638
  -1 -13   6 46.5937 31.4554
   0 -13   6 452.579 49.2738
   1 -13   6 193.540 47.5496
   2 -13   6 17.9451 36.4732
   3 -13   6 679.668 40.8453
   4 -13   6 132.579 59.4588
   5 -13   6 0.00000 51.6382
   6 -13   6 515.997 49.7197
   7 -13   6 62.1824 34.9799
   8 -13   6 0.00000 114.981
   9 -13   6 395.044 58.6277
  -3 -12   6 931.467 61.2127
  -2 -12   6 35.5262 31.2079
  -1 -12   6 32.4221 28.5518
   0 -12   6 601.535 62.8740
   1 -12   6 152.598 42.0992
   2 -12   6 26.5182 30.9697
   3 -12   6 407.515 32.8222
   4 -12   6 188.321 35.4102
   5 -12   6 19.2058 24.3707
   6 -12   6 139.022 57.9589
   7 -12   6 102.808 55.8125
   8 -12   6 15.1544 103.941
   9 -12   6 111.239 33.3712
  10 -12   6 132.440 36.2411
  -5 -11   6 372.731 46.4336
  -4 -11   6 22.0294 35.4093
  -3 -11   6 0.45582 27.8368
  -2 -11   6 789.267 44.3428
  -1 -11   6 34.0438 23.9533
   0 -11   6 38.4712 43.7743
   1 -11   6 1255.76 49.5961
   2 -11   6 33.5162 71.6579
   4 -11   6 2045.88 50.1433
   5 -11   6 0.00000 22.6232
   6 -11   6 50.4954 51.7121
   7 -11   6 614.510 55.4578
   8 -11   6 0.00000 28.5485
   9 -11   6 39.4199 31.2066
  10 -11   6 672.836 50.4439
  11 -11   6 0.00000 39.1048
  -6 -10   6 178.928 32.9803
  -5 -10   6 794.772 39.4777
  -4 -10   6 11.0115 22.7933
  -3 -10   6 170.783 23.8110
  -2 -10   6 375.748 27.6148
  -1 -10   6 441.468 25.2700
   0 -10   6 224.372 46.6513
   1 -10   6 506.805 38.1930
   3 -10   6 464.338 71.8854
   4 -10   6 964.779 28.2979
   5 -10   6 222.739 17.5739
   6 -10   6 26.2390 17.8720
   7 -10   6 92.0421 27.6144
   8 -10   6 280.995 36.2281
   9 -10   6 77.1344 30.7614
  10 -10   6 130.197 33.3571
  11 -10   6 141.319 30.4280
  12 -10   6 18.2098 29.7971
  -7  -9   6 468.644 49.0250
  -6  -9   6 86.6875 28.8541
  -5  -9   6 120.323 22.3482
  -4  -9   6 657.458 30.5805
  -3  -9   6 27.6519 32.9267
  -2  -9   6 364.163 34.3174
  -1  -9   6 1331.18 24.9662
   0  -9   6 25.3546 14.7259
   1  -9   6 109.116 20.2043
   2  -9   6 832.183 24.2250
   3  -9   6 14.6037 10.4336
   4  -9   6 503.425 17.7655
   5  -9   6 1113.37 20.4753
   6  -9   6 6.03184 10.3160
   7  -9   6 702.346 27.1227
   8  -9   6 472.431 40.3123
   9  -9   6 25.2172 28.2831
  10  -9   6 434.974 34.9888
  11  -9   6 301.935 32.6999
  12  -9   6 36.8795 56.6925
  -8  -8   6 366.504 54.8525
  -7  -8   6 180.211 33.2113
  -6  -8   6 109.422 24.1795
  -5  -8   6 999.049 37.2534
  -4  -8   6 260.395 23.0348
  -3  -8   6 65.9174 27.5111
  -2  -8   6 2020.85 37.8367
  -1  -8   6 78.9996 11.4195
   0  -8   6 9.11328 10.7561
   1  -8   6 493.478 16.8713
   2  -8   6 8.23834 8.57803
   3  -8   6 25.2856 7.79588
   4  -8   6 407.000 15.2867
   5  -8   6 60.6842 10.5545
   6  -8   6 34.1982 10.2713
   7  -8   6 245.218 13.5008
   8  -8   6 13.7873 17.9869
   9  -8   6 43.4161 23.6973
  10  -8   6 300.094 29.7684
  11  -8   6 11.5362 31.0281
  12  -8   6 131.969 54.6943
  13  -8   6 126.480 32.4414
  -9  -7   6 165.819 51.2915
  -8  -7   6 0.00000 88.2715
  -7  -7   6 486.772 44.5230
  -6  -7   6 101.035 22.8030
  -5  -7   6 75.1434 18.6170
  -4  -7   6 1258.72 27.4241
  -3  -7   6 318.631 22.1307
  -2  -7   6 37.1136 10.1717
  -1  -7   6 1196.39 19.7516
   0  -7   6 18.4685 8.54824
   1  -7   6 8.84945 7.28825
   2  -7   6 2046.21 22.6027
   3  -7   6 291.074 11.0718
   4  -7   6 67.3875 8.09427
   5  -7   6 1425.58 21.7309
   6  -7   6 171.796 12.0352
   7  -7   6 17.3392 10.2316
   8  -7   6 382.619 15.2469
   9  -7   6 76.6412 19.2221
  10  -7   6 0.00000 31.7702
  11  -7   6 867.162 87.3355
  12  -7   6 192.903 56.8257
  13  -7   6 31.2275 29.3637
 -10  -6   6 730.554 52.7012
  -9  -6   6 0.00000 82.7981
  -8  -6   6 63.1501 41.8386
  -7  -6   6 1176.59 63.3483
  -6  -6   6 58.8471 16.3919
  -5  -6   6 61.6026 13.7157
  -4  -6   6 2920.24 40.2763
  -3  -6   6 187.204 12.2465
  -2  -6   6 561.367 15.6106
  -1  -6   6 633.424 14.5406
   0  -6   6 171.427 9.10446
   1  -6   6 1516.26 19.6717
   2  -6   6 2085.04 21.6191
   3  -6   6 111.907 7.27423
   4  -6   6 521.621 12.2969
   5  -6   6 383.914 13.0197
   6  -6   6 21.1687 11.6475
   7  -6   6 0.00000 23.2856
   8  -6   6 758.674 23.1108
   9  -6   6 39.8081 18.5146
  10  -6   6 213.088 24.9101
  11  -6   6 325.688 41.7009
  12  -6   6 216.488 31.2544
  13  -6   6 4.11708 28.4211
 -11  -5   6 25.5457 47.8458
 -10  -5   6 26.5897 45.8718
  -9  -5   6 595.814 60.4684
  -8  -5   6 0.00000 80.6638
  -7  -5   6 91.0361 17.5128
  -6  -5   6 155.689 13.3703
  -5  -5   6 336.204 15.4457
  -4  -5   6 10.2902 11.1493
  -3  -5   6 2878.57 32.2001
  -2  -5   6 15.0731 7.71127
  -1  -5   6 864.771 14.4090
   0  -5   6 3214.71 28.8775
   1  -5   6 311.819 9.06160
   2  -5   6 626.492 12.6829
   3  -5   6 4272.76 39.5752
   4  -5   6 30.2089 7.09145
   5  -5   6 906.953 19.5773
   6  -5   6 1749.99 29.8729
   7  -5   6 28.8927 17.3678
   8  -5   6 226.176 14.8634
   9  -5   6 1166.74 30.7997
  10  -5   6 92.7939 20.8467
  11  -5   6 163.593 27.7153
  12  -5   6 776.335 44.7538
  13  -5   6 39.1499 29.6721
 -11  -4   6 0.00000 38.9002
 -10  -4   6 1021.21 46.4069
  -9  -4   6 1000.05 40.7247
  -8  -4   6 48.5581 15.7566
  -7  -4   6 960.787 26.7380
  -6  -4   6 750.576 18.5716
  -5  -4   6 149.624 11.4566
  -4  -4   6 2336.54 32.3534
  -3  -4   6 2214.87 25.9422
  -2  -4   6 48.9039 7.43884
  -1  -4   6 3055.52 29.4758
   0  -4   6 851.032 12.4811
   1  -4   6 63.2235 20.6551
   2  -4   6 3579.65 76.6592
   3  -4   6 1148.56 16.0590
   4  -4   6 250.277 13.2021
   5  -4   6 984.018 16.4102
   6  -4   6 278.240 13.9143
   7  -4   6 252.898 15.5026
   8  -4   6 1609.17 29.2027
   9  -4   6 410.971 21.5107
  10  -4   6 55.2314 20.1929
  11  -4   6 481.534 36.9051
  12  -4   6 75.1050 43.3427
  13  -4   6 109.026 36.7266
 -12  -3   6 12.0218 30.8256
 -11  -3   6 104.134 27.4875
 -10  -3   6 428.412 32.8607
  -9  -3   6 73.6528 16.8711
  -8  -3   6 257.973 19.1285
  -7  -3   6 309.842 18.6825
  -6  -3   6 341.868 16.1672
  -5  -3   6 864.950 19.1198
  -4  -3   6 444.918 17.1005
  -3  -3   6 1022.52 17.1738
  -2  -3   6 1415.60 19.5496
  -1  -3   6 289.268 10.6076
   0  -3   6 128.001 7.15554
   1  -3   6 1647.33 48.6982
   2  -3   6 616.889 11.0348
   3  -3   6 3050.77 31.4245
   4  -3   6 1210.11 18.1540
   5  -3   6 20.9759 7.91118
   6  -3   6 2737.99 33.1143
   7  -3   6 113.752 11.8261
   8  -3   6 304.201 17.1546
   9  -3   6 298.884 20.6219
  10  -3   6 154.045 44.2779
  11  -3   6 0.00000 84.4766
  12  -3   6 371.702 93.6008
  13  -3   6 390.802 42.4051
 -12  -2   6 1051.13 46.9664
 -11  -2   6 254.634 29.2282
 -10  -2   6 4.20945 17.1226
  -9  -2   6 2490.48 44.0571
  -8  -2   6 235.058 18.3626
  -7  -2   6 24.2192 12.6290
  -6  -2   6 3871.61 47.7886
  -5  -2   6 305.176 12.6749
  -4  -2   6 128.265 20.7015
  -3  -2   6 3578.47 43.8629
  -2  -2   6 211.067 10.4375
  -1  -2   6 302.854 9.64315
   0  -2   6 287.745 9.01525
   1  -2   6 5.98097 6.00340
   2  -2   6 1481.79 18.1758
   3  -2   6 3596.10 34.1870
   4  -2   6 972.287 15.7735
   5  -2   6 67.3198 9.12731
   6  -2   6 1489.73 25.5873
   7  -2   6 15.8222 10.1089
   8  -2   6 17.1098 13.2533
   9  -2   6 797.155 43.2887
  10  -2   6 17.4152 40.9152
  11  -2   6 67.4167 41.5565
  12  -2   6 766.619 119.425
  13  -2   6 37.1644 46.2476
 -13  -1   6 22.6024 28.1383
 -12  -1   6 436.874 33.4654
 -11  -1   6 289.299 29.0528
 -10  -1   6 4.72499 16.7101
  -9  -1   6 114.042 30.3404
  -8  -1   6 801.849 23.1560
  -7  -1   6 24.6518 11.3693
  -6  -1   6 303.785 13.7750
  -5  -1   6 1069.50 17.8388
  -4  -1   6 935.114 18.4174
  -3  -1   6 17.7081 8.25517
  -2  -1   6 1891.75 20.9147
  -1  -1   6 7.51644 6.13481
   0  -1   6 903.099 13.2959
   1  -1   6 1703.90 21.9619
   2  -1   6 2656.98 28.3993
   3  -1   6 310.135 11.2272
   4  -1   6 1313.41 17.5046
   5  -1   6 9.24234 8.55170
   6  -1   6 230.503 13.3324
   7  -1   6 913.585 20.9762
   8  -1   6 5.47473 14.8281
   9  -1   6 60.9493 38.3661
  10  -1   6 813.889 46.9341
  11  -1   6 42.9536 48.4151
  12  -1   6 141.157 64.3196
 -13   0   6 2.12387 26.5166
 -12   0   6 155.883 24.7095
 -11   0   6 1395.55 34.1858
 -10   0   6 25.1905 30.8775
  -9   0   6 650.765 27.9640
  -8   0   6 2057.74 38.8769
  -7   0   6 90.2387 11.6571
  -6   0   6 2591.01 31.1632
  -5   0   6 3077.77 32.7131
  -4   0   6 13.2083 8.86102
  -3   0   6 3454.51 34.6564
  -2   0   6 127.729 7.88191
  -1   0   6 425.758 11.2223
   0   0   6 1812.92 20.9539
   1   0   6 214.786 12.1954
   2   0   6 56.5112 10.7720
   3   0   6 1435.16 19.4999
   4   0   6 1097.85 17.1882
   5   0   6 28.2017 22.2668
   6   0   6 550.933 35.6930
   7   0   6 1348.14 29.6665
   8   0   6 44.2275 20.6419
   9   0   6 1261.50 45.6724
  10   0   6 609.202 52.4189
  11   0   6 219.258 70.0464
  12   0   6 423.010 53.1691
 -13   1   6 32.4993 27.5798
 -12   1   6 324.412 24.4728
 -11   1   6 17.3043 16.9572
 -10   1   6 237.608 32.4620
  -9   1   6 160.810 22.5000
  -8   1   6 81.6117 17.4331
  -7   1   6 207.816 16.6235
  -6   1   6 1712.86 25.8441
  -5   1   6 112.922 8.86780
  -4   1   6 858.910 15.0223
  -3   1   6 248.339 9.31300
  -2   1   6 685.620 12.8729
  -1   1   6 534.984 12.8943
   0   1   6 1367.29 18.9448
   1   1   6 187.307 11.1999
   2   1   6 201.385 10.2572
   3   1   6 170.191 9.80429
   4   1   6 1129.30 21.7810
   5   1   6 546.830 24.0520
   6   1   6 117.064 30.5867
   7   1   6 286.072 18.7887
   8   1   6 309.117 32.7409
   9   1   6 109.160 29.0864
  10   1   6 312.990 34.3597
  11   1   6 614.152 41.6960
  12   1   6 30.1242 54.5250
 -13   2   6 295.710 36.4279
 -12   2   6 26.6969 18.6249
 -11   2   6 1153.08 31.4062
 -10   2   6 153.252 19.5761
  -9   2   6 80.7343 30.4492
  -8   2   6 1685.70 34.5838
  -7   2   6 129.423 13.2230
  -6   2   6 36.4869 10.2423
  -5   2   6 5537.62 45.2099
  -4   2   6 1893.97 21.1731
  -3   2   6 559.917 12.6378
  -2   2   6 6928.44 57.0199
  -1   2   6 1200.43 18.1967
   0   2   6 69.9971 10.1763
   1   2   6 4614.29 51.1543
   2   2   6 468.669 16.1614
   3   2   6 261.700 12.9967
   4   2   6 3060.35 40.0330
   5   2   6 1152.42 36.7075
   6   2   6 16.8987 26.4702
   7   2   6 1228.71 31.3202
   8   2   6 321.869 40.3462
   9   2   6 42.5434 41.4632
  10   2   6 992.862 46.2426
  11   2   6 0.00000 40.8596
 -14   3   6 511.530 71.0001
 -13   3   6 42.0002 45.5333
 -12   3   6 154.312 35.4181
 -11   3   6 807.445 29.0607
 -10   3   6 104.074 16.0969
  -9   3   6 59.5185 14.3150
  -8   3   6 696.736 24.5713
  -7   3   6 289.988 15.5209
  -6   3   6 30.7726 9.97435
  -5   3   6 2175.64 27.1553
  -4   3   6 178.484 9.49348
  -3   3   6 57.8108 10.0483
  -2   3   6 2534.24 30.1227
  -1   3   6 2467.88 30.8020
   0   3   6 231.936 30.3262
   1   3   6 386.262 26.4982
   2   3   6 1277.06 20.6476
   3   3   6 40.3035 13.1545
   4   3   6 295.680 22.9729
   5   3   6 754.559 24.4873
   6   3   6 7.49039 15.4361
   7   3   6 80.4176 21.3277
   8   3   6 579.872 44.7635
   9   3   6 13.4166 38.2029
  10   3   6 32.1719 40.7351
 -14   4   6 0.00000 80.1497
 -13   4   6 1021.30 50.3314
 -12   4   6 24.4879 38.4084
 -11   4   6 0.00000 24.5278
 -10   4   6 1856.45 34.1936
  -9   4   6 3.04750 13.2137
  -8   4   6 824.077 21.7472
  -7   4   6 2420.87 39.1065
  -6   4   6 30.4865 10.5488
  -5   4   6 392.533 18.5015
  -4   4   6 2329.40 25.3901
  -3   4   6 9.92082 12.8992
  -2   4   6 847.566 17.0702
  -1   4   6 2922.57 32.6109
   0   4   6 36.7726 20.4707
   1   4   6 597.330 26.6760
   2   4   6 3852.13 47.5011
   3   4   6 10.0752 13.7676
   4   4   6 234.530 21.2693
   5   4   6 1624.84 34.9869
   6   4   6 18.4306 20.2386
   7   4   6 95.8401 23.0522
   8   4   6 1182.73 50.7940
   9   4   6 36.2828 57.6779
  10   4   6 456.347 60.8717
 -13   5   6 507.650 47.0817
 -12   5   6 196.008 44.3519
 -11   5   6 673.291 48.8656
 -10   5   6 243.269 21.6195
  -9   5   6 262.758 16.3638
  -8   5   6 608.635 16.6045
  -7   5   6 470.165 14.7336
  -6   5   6 0.00000 19.9971
  -5   5   6 407.099 16.2572
  -4   5   6 119.636 15.0917
  -3   5   6 282.933 18.3113
  -2   5   6 116.176 13.6381
  -1   5   6 11.2420 15.0675
   0   5   6 820.504 29.2546
   1   5   6 210.855 16.9758
   2   5   6 100.297 13.5407
   3   5   6 432.323 27.8793
   4   5   6 27.2854 19.4551
   5   5   6 74.1445 21.3266
   6   5   6 318.105 28.2658
   7   5   6 146.684 26.0202
   8   5   6 49.8477 25.6875
   9   5   6 360.587 82.3903
 -13   6   6 305.043 51.3475
 -12   6   6 856.285 58.1910
 -11   6   6 0.00000 39.5611
 -10   6   6 935.314 50.7327
  -9   6   6 488.681 26.5051
  -8   6   6 129.824 17.7044
  -7   6   6 832.220 20.6902
  -6   6   6 395.642 20.4890
  -5   6   6 136.716 18.0940
  -4   6   6 1713.06 34.7429
  -3   6   6 748.113 22.2185
  -2   6   6 445.568 22.5413
  -1   6   6 507.217 27.0512
   0   6   6 484.524 21.8675
   1   6   6 18.3057 12.2003
   2   6   6 928.285 25.0253
   3   6   6 661.285 27.7543
   4   6   6 6.83744 20.3000
   5   6   6 799.068 39.3977
   6   6   6 484.836 33.3488
   7   6   6 26.2269 25.2485
   8   6   6 904.997 45.1236
 -13   7   6 552.994 64.4610
 -12   7   6 67.7010 50.5457
 -11   7   6 100.699 95.2257
 -10   7   6 695.956 44.1934
  -9   7   6 0.00000 18.7137
  -8   7   6 31.3314 17.2886
  -7   7   6 831.031 20.4511
  -6   7   6 8.80176 10.8888
  -5   7   6 95.4345 12.3857
  -4   7   6 786.594 21.6492
  -3   7   6 132.494 29.2621
  -2   7   6 158.306 18.3296
  -1   7   6 641.837 21.3848
   0   7   6 100.488 13.8116
   1   7   6 16.3698 16.8680
   2   7   6 191.904 20.8886
   3   7   6 283.619 22.9924
   4   7   6 37.8262 36.8362
   5   7   6 177.652 43.8983
   6   7   6 37.6952 25.7238
   7   7   6 9.28449 26.4514
 -12   8   6 724.107 61.7278
 -11   8   6 39.2095 69.7263
 -10   8   6 0.00000 62.5489
  -9   8   6 1038.12 37.6557
  -8   8   6 5.04529 18.9045
  -7   8   6 141.108 17.9461
  -6   8   6 1843.43 36.3368
  -5   8   6 20.6736 15.9677
  -4   8   6 135.484 25.8869
  -3   8   6 1318.41 45.2788
  -2   8   6 278.207 25.5052
  -1   8   6 8.64357 19.7839
   0   8   6 501.598 28.5115
   1   8   6 99.2277 20.3188
   2   8   6 389.792 26.1155
   3   8   6 1345.07 41.2781
   4   8   6 75.2363 40.4362
   5   8   6 48.9501 44.5687
   6   8   6 861.720 45.7456
 -12   9   6 108.785 69.1397
 -11   9   6 18.8246 31.4137
 -10   9   6 264.466 35.7860
  -9   9   6 562.962 39.1222
  -8   9   6 37.1606 27.5632
  -7   9   6 456.442 32.5885
  -6   9   6 1128.30 40.6537
  -5   9   6 94.1122 23.0118
  -4   9   6 252.440 27.7180
  -3   9   6 137.118 22.1047
  -2   9   6 288.569 24.9274
  -1   9   6 566.457 41.6913
   0   9   6 339.226 46.2417
   1   9   6 136.481 22.7153
   2   9   6 472.546 30.4476
   3   9   6 193.186 25.4615
   4   9   6 128.405 51.7286
   5   9   6 61.6693 36.3634
 -11  10   6 287.765 46.7246
 -10  10   6 89.3268 40.8901
  -9  10   6 78.9342 27.4491
  -8  10   6 229.014 29.9132
  -7  10   6 70.2570 25.8382
  -6  10   6 336.526 35.6477
  -5  10   6 818.496 39.5024
  -4  10   6 3.05945 20.0791
  -3  10   6 265.077 24.5041
  -2  10   6 923.786 46.0436
  -1  10   6 5.28316 34.7323
   0  10   6 170.680 43.1465
   1  10   6 482.517 30.4696
   2  10   6 38.5558 23.8177
   3  10   6 204.352 27.5728
 -10  11   6 13.8536 32.8801
  -9  11   6 569.088 46.5240
  -8  11   6 144.991 33.9634
  -7  11   6 10.2926 36.1236
  -6  11   6 694.491 61.5767
  -5  11   6 159.947 36.8410
  -4  11   6 51.2174 22.4687
  -3  11   6 412.859 28.3534
  -2  11   6 149.637 28.2315
  -1  11   6 26.8931 48.4187
   0  11   6 624.153 46.7535
   1  11   6 12.3028 27.9504
  -8  12   6 122.581 42.2088
  -7  12   6 51.9626 75.0968
  -6  12   6 112.622 66.6491
  -5  12   6 345.135 64.3697
  -4  12   6 137.881 40.3807
  -3  12   6 24.1209 30.8643
  -2  12   6 135.686 34.1007
  -1  12   6 99.7420 33.6305
   2 -14   7 308.965 66.6118
   3 -14   7 41.4854 47.9124
   4 -14   7 63.8232 52.3850
   5 -14   7 416.041 51.5701
   6 -14   7 0.00000 34.8488
  -1 -13   7 114.861 40.8027
   0 -13   7 52.1148 38.1413
   1 -13   7 473.084 55.4351
   2 -13   7 237.456 40.0171
   3 -13   7 34.5838 35.6097
   4 -13   7 256.062 50.4817
   5 -13   7 62.8094 52.0427
   6 -13   7 180.981 32.5069
   7 -13   7 233.210 33.9311
   8 -13   7 115.848 36.3205
  -3 -12   7 402.115 44.7833
  -2 -12   7 100.196 36.7163
  -1 -12   7 98.1153 29.1050
   0 -12   7 514.007 59.8176
   1 -12   7 127.474 40.6233
   2 -12   7 574.573 34.3929
   3 -12   7 384.132 38.5618
   4 -12   7 24.3648 33.2474
   5 -12   7 445.047 33.9265
   6 -12   7 204.649 53.8520
   7 -12   7 44.8435 54.9923
   9 -12   7 105.753 32.7554
  10 -12   7 6.31997 31.9608
  -5 -11   7 71.0543 38.9701
  -4 -11   7 540.091 53.8997
  -3 -11   7 225.278 32.5686
  -2 -11   7 21.3963 27.1605
  -1 -11   7 742.202 41.4798
   0 -11   7 170.327 44.0706
   1 -11   7 3.01519 34.2815
   2 -11   7 1093.80 41.1368
   3 -11   7 93.7954 38.4730
   4 -11   7 71.0932 31.0295
   5 -11   7 944.851 32.4325
   6 -11   7 0.00000 44.8732
   7 -11   7 0.00000 38.6244
   8 -11   7 411.934 61.9942
   9 -11   7 48.9793 29.5259
  10 -11   7 0.00000 30.2316
  11 -11   7 305.175 38.6282
  -6 -10   7 57.8067 28.8600
  -5 -10   7 41.0119 25.1260
  -4 -10   7 110.931 24.6677
  -3 -10   7 394.111 30.9518
  -2 -10   7 192.301 22.7244
  -1 -10   7 87.3855 19.4737
   0 -10   7 822.494 36.3989
   1 -10   7 293.481 37.2245
   3 -10   7 735.411 107.979
   4 -10   7 94.1474 15.9042
   5 -10   7 0.59953 14.2202
   6 -10   7 1193.59 36.8285
   7 -10   7 39.9507 25.1912
   8 -10   7 26.1325 25.4845
   9 -10   7 839.797 47.4866
  10 -10   7 33.9260 26.3091
  11 -10   7 4.89756 27.4890
  12 -10   7 415.958 37.1276
  -7  -9   7 168.116 39.2343
  -6  -9   7 617.004 38.1806
  -5  -9   7 70.8335 23.9488
  -4  -9   7 227.785 21.7374
  -3  -9   7 1109.91 33.4401
  -2  -9   7 44.4276 17.7826
  -1  -9   7 102.692 13.1407
   0  -9   7 1208.18 35.4143
   1  -9   7 76.9615 23.8600
   2  -9   7 138.248 24.4778
   3  -9   7 1467.61 27.8154
   4  -9   7 70.9212 10.1505
   5  -9   7 129.874 11.7192
   6  -9   7 700.157 19.6332
   7  -9   7 88.1302 17.6083
   8  -9   7 365.063 36.1179
   9  -9   7 527.480 42.2199
  10  -9   7 3.65226 24.6832
  11  -9   7 280.371 32.1594
  12  -9   7 34.9474 29.3383
  -8  -8   7 294.479 54.4012
  -7  -8   7 67.5718 30.6636
  -6  -8   7 9.83534 21.9125
  -5  -8   7 422.669 27.5128
  -4  -8   7 39.8121 17.7358
  -3  -8   7 81.2590 22.7065
  -2  -8   7 501.011 27.7832
  -1  -8   7 219.000 12.6197
   0  -8   7 67.3137 11.4101
   1  -8   7 437.014 16.4278
   2  -8   7 54.3490 9.65567
   3  -8   7 93.0912 8.54319
   4  -8   7 1149.33 17.9482
   5  -8   7 13.5902 9.43439
   6  -8   7 268.123 15.3926
   7  -8   7 367.321 15.8673
   8  -8   7 111.333 17.7296
   9  -8   7 199.342 26.0989
  10  -8   7 510.044 36.4810
  11  -8   7 35.3914 30.3792
  12  -8   7 258.276 56.7481
  -9  -7   7 275.764 37.0443
  -8  -7   7 131.480 99.5639
  -7  -7   7 12.8745 22.9497
  -6  -7   7 1001.26 37.7650
  -5  -7   7 530.113 28.0373
  -4  -7   7 37.9939 12.7753
  -3  -7   7 1833.18 31.9770
  -2  -7   7 665.347 20.5000
  -1  -7   7 5.24730 9.15249
   0  -7   7 779.273 15.3018
   1  -7   7 784.504 14.2595
   2  -7   7 16.2116 6.07253
   3  -7   7 2583.36 27.9818
   4  -7   7 347.809 10.3503
   5  -7   7 46.0943 8.33150
   6  -7   7 1070.72 21.6077
   7  -7   7 203.220 12.1938
   8  -7   7 2.37551 15.7631
   9  -7   7 1063.39 40.7637
  10  -7   7 25.6940 36.4067
  11  -7   7 0.00000 89.1844
  12  -7   7 533.758 58.1158
  13  -7   7 17.0766 29.6354
 -10  -6   7 46.8869 43.2409
  -9  -6   7 220.305 70.8385
  -8  -6   7 122.562 47.7423
  -7  -6   7 276.850 44.1031
  -6  -6   7 408.757 29.8426
  -5  -6   7 22.6271 12.8001
  -4  -6   7 170.899 13.1100
  -3  -6   7 874.238 20.0542
  -2  -6   7 1114.49 18.9945
  -1  -6   7 36.2215 7.86935
   0  -6   7 591.103 12.5002
   1  -6   7 1627.78 18.9844
   2  -6   7 183.334 8.90384
   3  -6   7 46.6337 7.39782
   4  -6   7 1096.85 17.6778
   5  -6   7 2.39404 8.18470
   6  -6   7 75.1523 10.8783
   7  -6   7 591.154 34.2728
   8  -6   7 451.600 19.0824
   9  -6   7 4.90393 17.3006
  10  -6   7 930.181 49.1516
  11  -6   7 306.644 41.5826
  12  -6   7 37.0828 41.6882
  13  -6   7 675.906 47.0082
 -11  -5   7 673.289 52.7151
 -10  -5   7 65.0179 44.3485
  -9  -5   7 120.070 76.4274
  -8  -5   7 1281.60 47.0737
  -7  -5   7 31.7936 19.0643
  -6  -5   7 229.684 16.9692
  -5  -5   7 2968.82 40.4394
  -4  -5   7 348.832 16.3116
  -3  -5   7 111.343 9.84348
  -2  -5   7 4509.53 41.3784
  -1  -5   7 26.2703 7.46781
   0  -5   7 92.0049 7.08570
   1  -5   7 4392.14 47.6261
   2  -5   7 113.333 15.9704
   3  -5   7 403.879 11.7437
   4  -5   7 4248.24 51.9976
   5  -5   7 175.389 10.3564
   6  -5   7 150.677 16.7052
   7  -5   7 1580.41 30.8554
   8  -5   7 18.0833 12.4130
   9  -5   7 37.7449 18.0443
  10  -5   7 642.708 31.8771
  11  -5   7 6.86984 24.5637
  12  -5   7 42.3023 27.3763
  13  -5   7 506.930 42.1694
 -11  -4   7 90.8652 48.4205
 -10  -4   7 79.7863 36.7164
  -9  -4   7 75.3272 24.0173
  -8  -4   7 488.724 34.4987
  -7  -4   7 144.842 14.6070
  -6  -4   7 248.898 14.3048
  -5  -4   7 623.626 24.3513
  -4  -4   7 1285.84 27.9538
  -3  -4   7 16.5551 7.30747
  -2  -4   7 120.810 8.12166
  -1  -4   7 1501.43 19.1063
   0  -4   7 509.095 11.6573
   1  -4   7 470.861 21.3959
   2  -4   7 2640.60 51.4922
   3  -4   7 620.852 11.2309
   4  -4   7 7.39949 6.70446
   5  -4   7 2478.36 27.4358
   6  -4   7 61.3218 10.5904
   7  -4   7 58.0746 13.1795
   8  -4   7 715.557 22.1234
   9  -4   7 21.5036 17.9450
  10  -4   7 41.9800 19.9623
  11  -4   7 938.506 43.8301
  12  -4   7 8.94014 26.6519
  13  -4   7 51.7930 30.7449
 -12  -3   7 40.1932 34.4817
 -11  -3   7 387.790 35.5069
 -10  -3   7 786.327 39.3715
  -9  -3   7 22.3308 16.1511
  -8  -3   7 61.2148 14.1097
  -7  -3   7 722.748 21.8468
  -6  -3   7 33.3649 15.1816
  -5  -3   7 610.757 22.8957
  -4  -3   7 4123.65 54.3433
  -3  -3   7 659.773 14.0766
  -2  -3   7 1024.24 16.6682
  -1  -3   7 4877.71 44.7924
   0  -3   7 235.587 8.84047
   1  -3   7 1078.17 17.6902
   2  -3   7 3141.25 38.2562
   3  -3   7 16.7052 7.29983
   4  -3   7 4963.41 46.0829
   5  -3   7 326.210 12.3268
   6  -3   7 2.30056 9.61821
   7  -3   7 1395.39 23.8944
   8  -3   7 333.768 20.2385
   9  -3   7 28.0556 16.8238
  10  -3   7 476.103 35.5292
  12  -3   7 19.9166 89.2755
  13  -3   7 182.058 41.0994
 -12  -2   7 13.6107 26.1934
 -11  -2   7 529.659 36.4369
 -10  -2   7 7.63412 22.5138
  -9  -2   7 324.216 21.3915
  -8  -2   7 422.452 21.3935
  -7  -2   7 39.7911 12.0259
  -6  -2   7 105.630 10.1932
  -5  -2   7 1392.42 29.2727
  -4  -2   7 99.7072 19.0223
  -3  -2   7 499.504 16.0106
  -2  -2   7 728.494 12.7558
  -1  -2   7 13.8130 6.73602
   0  -2   7 1577.42 17.8556
   1  -2   7 1498.14 19.2337
   2  -2   7 725.467 13.7981
   3  -2   7 150.396 8.62251
   4  -2   7 134.363 8.90841
   5  -2   7 12.0143 9.03337
   6  -2   7 198.299 13.5863
   7  -2   7 311.101 15.7256
   8  -2   7 153.754 15.0307
   9  -2   7 128.249 20.1343
  10  -2   7 211.917 76.7284
  11  -2   7 542.460 47.7886
  12  -2   7 280.439 112.638
 -13  -1   7 400.523 34.9160
 -12  -1   7 129.637 28.1104
 -11  -1   7 41.5922 24.3956
 -10  -1   7 1003.35 30.7949
  -9  -1   7 188.676 16.5478
  -8  -1   7 14.4415 12.4280
  -7  -1   7 1804.05 30.1302
  -6  -1   7 508.932 15.3986
  -5  -1   7 90.1754 7.85911
  -4  -1   7 2251.71 27.3421
  -3  -1   7 482.603 12.4009
  -2  -1   7 23.8150 6.13491
  -1  -1   7 1298.03 16.2519
   0  -1   7 1457.61 17.5503
   1  -1   7 1196.40 18.4964
   2  -1   7 5737.49 54.7467
   3  -1   7 1233.95 16.4369
   4  -1   7 497.337 12.2367
   5  -1   7 2691.84 32.1264
   6  -1   7 31.5030 10.0975
   7  -1   7 89.5424 12.1600
   8  -1   7 1110.32 26.0702
   9  -1   7 0.00000 35.2344
  10  -1   7 132.352 51.2347
  11  -1   7 717.485 57.0091
  12  -1   7 0.00000 75.6283
 -13   0   7 486.220 36.8119
 -12   0   7 26.1556 22.6910
 -11   0   7 19.7310 17.4802
 -10   0   7 719.780 27.1559
  -9   0   7 177.117 26.9041
  -8   0   7 356.520 20.0148
  -7   0   7 1973.03 31.7786
  -6   0   7 9.71789 12.2516
  -5   0   7 468.097 13.5521
  -4   0   7 391.893 17.1807
  -3   0   7 2307.27 27.1738
  -2   0   7 338.475 11.2866
  -1   0   7 317.193 11.4588
   0   0   7 761.727 13.5792
   1   0   7 1089.88 20.0989
   2   0   7 295.078 16.1190
   3   0   7 784.623 16.2504
   4   0   7 15.5153 9.05242
   5   0   7 60.2218 11.1823
   6   0   7 379.825 23.8360
   7   0   7 19.6378 13.7609
   8   0   7 231.654 28.9903
   9   0   7 624.478 46.8285
  10   0   7 21.2729 64.3875
  11   0   7 0.00000 55.7230
  12   0   7 361.374 122.840
 -13   1   7 56.4625 28.6921
 -12   1   7 688.067 34.4856
 -11   1   7 9.45007 16.6999
 -10   1   7 291.881 31.7117
  -9   1   7 1156.07 37.8946
  -8   1   7 0.00000 30.0992
  -7   1   7 259.852 15.8919
  -6   1   7 2367.42 31.8163
  -5   1   7 67.7367 7.31361
  -4   1   7 1171.22 18.1775
  -3   1   7 5995.47 46.7998
  -2   1   7 410.397 11.8524
  -1   1   7 827.230 15.2996
   0   1   7 2833.02 30.6666
   1   1   7 104.434 13.1364
   2   1   7 1640.01 26.2166
   3   1   7 2203.14 26.6522
   4   1   7 44.0403 10.6359
   5   1   7 1096.09 28.1994
   6   1   7 1276.52 52.4939
   7   1   7 35.9351 15.4582
   8   1   7 591.846 37.8346
   9   1   7 1014.95 44.0472
  10   1   7 51.5433 32.0188
  11   1   7 223.452 79.1476
 -13   2   7 694.497 44.5604
 -12   2   7 719.594 34.7127
 -11   2   7 24.9014 16.9221
 -10   2   7 544.059 34.1556
  -9   2   7 559.652 33.6050
  -8   2   7 405.447 19.7559
  -7   2   7 1666.92 28.5238
  -6   2   7 1010.43 21.2249
  -5   2   7 618.921 17.3423
  -4   2   7 2174.10 23.3087
  -3   2   7 435.986 11.6631
  -2   2   7 982.935 18.3128
  -1   2   7 2725.25 30.5233
   0   2   7 70.9421 8.97629
   1   2   7 124.020 10.1984
   2   2   7 448.283 14.1432
   3   2   7 4.03553 9.91412
   4   2   7 519.382 18.7287
   5   2   7 249.644 26.7386
   6   2   7 52.5914 34.6191
   7   2   7 207.142 22.5707
   8   2   7 328.403 36.6952
   9   2   7 25.7847 34.6532
  10   2   7 497.833 38.9107
  11   2   7 150.739 47.0130
 -13   3   7 172.071 40.3582
 -12   3   7 376.760 31.0764
 -11   3   7 106.420 18.2050
 -10   3   7 55.5899 15.5879
  -9   3   7 43.5396 13.7508
  -8   3   7 765.387 21.9673
  -7   3   7 99.9950 11.4890
  -6   3   7 1059.35 19.0929
  -5   3   7 1688.53 23.6414
  -4   3   7 259.385 11.5033
  -3   3   7 5667.99 47.2329
  -2   3   7 1574.37 23.8307
  -1   3   7 1018.40 18.0384
   0   3   7 2676.55 68.7161
   2   3   7 25.9691 11.0256
   3   3   7 5006.77 73.3239
   4   3   7 997.777 25.5327
   5   3   7 15.6169 13.8074
   6   3   7 1031.21 29.8203
   7   3   7 333.375 29.7547
   8   3   7 0.00000 38.3126
   9   3   7 555.724 43.3064
  10   3   7 138.081 40.5663
 -13   4   7 41.8534 59.5053
 -12   4   7 1307.27 46.4157
 -11   4   7 26.6014 26.2910
 -10   4   7 9.40480 14.1994
  -9   4   7 2082.82 34.7255
  -8   4   7 21.6868 11.8048
  -7   4   7 13.8343 11.1793
  -6   4   7 2825.33 41.9866
  -5   4   7 54.5197 10.9864
  -4   4   7 20.7282 9.15626
  -3   4   7 1135.15 24.5828
  -2   4   7 134.647 14.5299
  -1   4   7 21.1770 13.9179
   1   4   7 2.44401 65.7346
   2   4   7 29.1126 12.0240
   3   4   7 618.112 27.8713
   4   4   7 224.707 21.5181
   5   4   7 7.05287 15.4957
   6   4   7 178.911 23.8312
   7   4   7 14.2231 27.9801
   8   4   7 24.8193 42.6351
   9   4   7 272.099 45.1217
 -13   5   7 26.1635 40.1126
 -12   5   7 0.00000 45.5125
 -11   5   7 759.672 41.9717
 -10   5   7 41.2906 19.3463
  -9   5   7 13.2228 12.6092
  -8   5   7 586.927 17.5232
  -7   5   7 11.2637 10.6786
  -6   5   7 18.0703 12.3998
  -5   5   7 1067.03 27.3793
  -4   5   7 40.9777 22.0410
  -3   5   7 109.688 17.2803
  -2   5   7 1498.67 28.4088
  -1   5   7 9.35030 17.3625
   0   5   7 300.330 29.2533
   1   5   7 2335.38 34.7193
   2   5   7 19.3202 12.8514
   3   5   7 245.933 19.3999
   4   5   7 1256.74 38.7431
   5   5   7 13.0258 20.9362
   6   5   7 195.267 25.9825
   7   5   7 690.975 39.1377
   8   5   7 28.8601 46.7649
   9   5   7 321.345 50.1848
 -13   6   7 59.7186 50.8169
 -12   6   7 313.415 46.8793
 -11   6   7 893.125 47.0455
 -10   6   7 24.6508 24.9766
  -9   6   7 519.608 26.3003
  -8   6   7 730.444 20.9746
  -7   6   7 8.38728 11.8803
  -6   6   7 1507.33 49.5964
  -5   6   7 399.923 20.9477
  -4   6   7 0.00000 50.9595
  -3   6   7 1028.60 24.9272
  -2   6   7 356.025 22.0640
  -1   6   7 202.805 25.1131
   0   6   7 1369.74 42.3490
   1   6   7 272.191 17.2225
   2   6   7 78.5434 15.3241
   3   6   7 220.176 20.6546
   4   6   7 29.4470 18.7196
   5   6   7 127.411 25.1307
   6   6   7 282.633 28.8356
   7   6   7 175.142 28.4534
   8   6   7 39.7151 35.8723
 -13   7   7 132.682 50.2318
 -12   7   7 42.9621 52.6661
 -11   7   7 23.0353 107.447
 -10   7   7 161.154 41.0746
  -9   7   7 361.069 34.4165
  -8   7   7 193.059 16.6636
  -7   7   7 392.943 21.1204
  -6   7   7 118.603 14.7929
  -5   7   7 554.955 28.8233
  -4   7   7 1024.79 27.8513
  -3   7   7 65.9656 19.5371
  -2   7   7 592.083 26.1233
  -1   7   7 115.704 26.1439
   0   7   7 16.9199 18.4683
   1   7   7 1230.45 33.6441
   2   7   7 711.668 29.9872
   3   7   7 102.611 20.5798
   4   7   7 595.962 48.6385
   5   7   7 143.574 42.5543
   6   7   7 28.4747 26.4706
   7   7   7 196.762 31.1410
 -12   8   7 0.00000 53.3940
 -11   8   7 1214.79 86.7580
 -10   8   7 147.664 41.9863
  -9   8   7 19.5141 27.9460
  -8   8   7 1578.93 41.0463
  -7   8   7 234.347 19.8334
  -6   8   7 161.082 16.9514
  -5   8   7 2098.00 38.1319
  -4   8   7 29.4385 34.0491
  -3   8   7 103.309 33.1599
  -2   8   7 561.853 45.4680
  -1   8   7 26.3523 15.3874
   0   8   7 5.18032 18.4419
   1   8   7 929.262 33.5705
   2   8   7 22.6561 20.1514
   3   8   7 6.53242 20.9200
   4   8   7 447.110 43.7823
   5   8   7 7.15153 45.3201
   6   8   7 27.8207 31.1339
 -12   9   7 5.05684 71.3544
 -11   9   7 138.489 76.8858
 -10   9   7 347.155 74.3912
  -9   9   7 42.5535 25.4721
  -8   9   7 79.8637 25.9387
  -7   9   7 708.271 38.6196
  -6   9   7 23.8997 23.2761
  -5   9   7 358.999 28.8620
  -4   9   7 1141.30 45.1639
  -3   9   7 31.9206 35.4232
  -2   9   7 251.650 26.2969
  -1   9   7 878.955 55.9761
   0   9   7 34.5180 29.9096
   1   9   7 68.7397 22.5689
   2   9   7 847.342 36.2970
   3   9   7 167.846 25.8709
   4   9   7 96.9215 49.6695
 -11  10   7 25.3778 40.3011
 -10  10   7 942.445 65.7789
  -9  10   7 32.1654 30.6032
  -8  10   7 227.232 29.4258
  -7  10   7 1022.56 44.4549
  -6  10   7 55.7068 25.2228
  -5  10   7 285.493 28.6555
  -4  10   7 770.552 42.9726
  -3  10   7 7.46552 22.2867
  -2  10   7 227.341 31.3947
  -1  10   7 663.001 43.5950
   0  10   7 14.2247 45.9779
   1  10   7 330.138 27.9259
   2  10   7 513.475 33.5594
   3  10   7 6.48890 25.5239
  -9  11   7 102.198 34.9020
  -8  11   7 15.3470 31.2678
  -7  11   7 23.1053 27.8815
  -6  11   7 408.983 60.0651
  -5  11   7 6.21864 28.5287
  -4  11   7 32.7787 26.5372
  -3  11   7 484.975 33.5655
  -2  11   7 26.0347 35.6721
  -1  11   7 22.2830 56.3335
   0  11   7 24.4230 78.7519
   1  11   7 50.2968 28.7207
  -7  12   7 610.907 61.8212
  -6  12   7 284.045 70.7753
  -5  12   7 44.0460 55.4029
  -4  12   7 496.266 52.5957
  -3  12   7 92.9629 32.8104
  -2  12   7 15.2021 37.3195
   3 -14   8 378.954 100.995
   4 -14   8 0.00000 97.3951
   5 -14   8 16.7724 29.1155
  -1 -13   8 106.634 48.3321
   0 -13   8 31.3144 31.8447
   1 -13   8 494.654 54.2960
   2 -13   8 18.7109 34.3635
   3 -13   8 29.2072 36.6309
   4 -13   8 638.387 52.2424
   5 -13   8 50.2649 27.9039
   6 -13   8 5.43750 27.4092
   7 -13   8 302.782 39.8725
   8 -13   8 21.3067 29.6350
  -3 -12   8 201.288 71.1750
  -2 -12   8 615.020 53.2438
  -1 -12   8 94.6196 32.0749
   0 -12   8 157.044 47.0066
   1 -12   8 524.345 43.4708
   2 -12   8 82.5711 30.3493
   3 -12   8 725.006 35.6799
   4 -12   8 712.855 42.1093
   5 -12   8 14.8305 21.8679
   6 -12   8 252.436 34.7456
   7 -12   8 258.050 36.6682
   8 -12   8 19.9065 52.3704
   9 -12   8 105.506 31.1593
  10 -12   8 435.494 44.6133
  -5 -11   8 12.4824 37.1056
  -4 -11   8 187.162 33.9404
  -3 -11   8 76.5785 28.3026
  -2 -11   8 0.00000 25.2256
  -1 -11   8 484.637 36.5318
   0 -11   8 111.867 40.2694
   1 -11   8 0.00000 33.4508
   2 -11   8 296.720 30.3898
   3 -11   8 38.6514 27.5775
   4 -11   8 8.26637 31.3477
   5 -11   8 522.771 24.9487
   6 -11   8 51.3444 49.8604
   7 -11   8 53.8242 46.3131
   8 -11   8 317.299 57.6549
   9 -11   8 103.424 30.3465
  10 -11   8 72.4620 27.5798
  11 -11   8 217.736 34.7225
  -6 -10   8 18.1616 26.1753
  -5 -10   8 503.254 37.0275
  -4 -10   8 493.641 33.8631
  -3 -10   8 3.30614 20.6346
  -2 -10   8 498.701 30.6998
  -1 -10   8 346.628 26.0151
   0 -10   8 0.00000 28.4990
   1 -10   8 757.565 31.6396
   2 -10   8 547.007 36.3824
   3 -10   8 0.00000 95.8843
   4 -10   8 1310.60 27.8363
   5 -10   8 302.042 19.5910
   6 -10   8 0.00000 33.3519
   7 -10   8 582.333 43.7012
   8 -10   8 100.354 26.5944
   9 -10   8 16.8172 27.2445
  10 -10   8 596.424 41.0173
  11 -10   8 79.8336 33.0621
  -7  -9   8 20.9112 35.5175
  -6  -9   8 93.3896 25.5212
  -5  -9   8 118.728 24.5427
  -4  -9   8 17.1576 21.3288
  -3  -9   8 12.8792 17.2748
  -2  -9   8 127.481 17.5311
  -1  -9   8 25.6864 13.9626
   0  -9   8 32.4935 23.2676
   1  -9   8 278.352 23.8298
   2  -9   8 0.17880 25.9836
   3  -9   8 152.440 42.3150
   4  -9   8 164.472 9.94833
   5  -9   8 658.149 16.9481
   6  -9   8 150.370 15.3065
   7  -9   8 86.0394 18.2841
   8  -9   8 462.724 37.1155
   9  -9   8 15.0542 23.4155
  10  -9   8 2.99856 24.6327
  11  -9   8 464.747 39.3591
  12  -9   8 6.38734 31.0886
  -8  -8   8 3.48786 51.9671
  -7  -8   8 788.853 44.6255
  -6  -8   8 9.83419 20.1128
  -5  -8   8 513.127 29.3447
  -4  -8   8 1197.71 32.9951
  -3  -8   8 173.730 26.5961
  -2  -8   8 311.831 24.1255
  -1  -8   8 1107.21 20.5252
   0  -8   8 20.1670 19.6489
   1  -8   8 142.713 21.2135
   2  -8   8 1619.43 26.0295
   3  -8   8 62.1983 6.75565
   4  -8   8 82.7092 6.61186
   5  -8   8 1541.82 21.5035
   6  -8   8 17.1571 10.1249
   7  -8   8 452.126 18.6913
   8  -8   8 1239.36 32.4606
   9  -8   8 5.91135 22.4142
  10  -8   8 182.109 27.9138
  11  -8   8 654.860 42.1947
  12  -8   8 18.8665 56.6515
  -9  -7   8 161.285 49.6828
  -8  -7   8 220.825 37.1734
  -7  -7   8 214.993 26.4439
  -6  -7   8 15.0255 21.3056
  -5  -7   8 400.235 24.9481
  -4  -7   8 105.259 13.3645
  -3  -7   8 233.495 22.7675
  -2  -7   8 291.714 21.2092
  -1  -7   8 26.3238 9.27890
   0  -7   8 177.932 11.0493
   1  -7   8 181.956 8.96681
   2  -7   8 3.83447 7.10469
   3  -7   8 667.330 23.8272
   4  -7   8 165.799 11.1300
   5  -7   8 15.7014 7.42097
   6  -7   8 661.374 17.2638
   7  -7   8 269.100 14.6850
   8  -7   8 0.00000 15.1627
   9  -7   8 943.730 39.8492
  10  -7   8 173.052 30.1387
  11  -7   8 58.2649 41.3025
  12  -7   8 332.267 55.4398
 -10  -6   8 277.835 42.4799
  -9  -6   8 379.378 46.5796
  -8  -6   8 84.3688 60.9575
  -7  -6   8 690.920 47.7092
  -6  -6   8 941.231 36.0503
  -5  -6   8 458.369 18.5392
  -4  -6   8 1563.90 25.9171
  -3  -6   8 870.145 22.1642
  -2  -6   8 188.621 11.1562
  -1  -6   8 1001.96 16.9958
   0  -6   8 1350.27 18.0206
   1  -6   8 5.28711 7.12602
   2  -6   8 3149.51 45.9668
   3  -6   8 1295.83 32.0094
   4  -6   8 15.9491 5.35744
   5  -6   8 532.290 13.0317
   6  -6   8 543.641 18.1920
   7  -6   8 57.8621 12.0550
   8  -6   8 649.929 21.3576
   9  -6   8 1157.66 34.6837
  10  -6   8 23.6883 36.5231
  11  -6   8 981.414 61.6699
  12  -6   8 418.685 57.4004
  13  -6   8 134.401 41.7293
 -11  -5   8 39.8581 44.9550
 -10  -5   8 768.115 49.5175
  -9  -5   8 45.0931 43.2702
  -8  -5   8 59.8887 34.4311
  -7  -5   8 1172.35 54.0986
  -6  -5   8 25.1157 16.8227
  -5  -5   8 10.7883 14.9059
  -4  -5   8 1061.63 19.9519
  -3  -5   8 12.7712 9.00350
  -2  -5   8 125.769 8.77381
  -1  -5   8 899.580 15.6417
   0  -5   8 2.97260 6.12231
   1  -5   8 312.648 20.4319
   2  -5   8 2014.15 38.1689
   3  -5   8 47.1435 17.2255
   4  -5   8 192.850 10.3414
   5  -5   8 283.532 11.3031
   6  -5   8 422.446 25.7548
   7  -5   8 559.887 24.0406
   8  -5   8 706.086 21.7991
   9  -5   8 271.998 22.6385
  10  -5   8 147.678 28.8260
  11  -5   8 279.188 56.6253
  12  -5   8 236.131 32.1790
  13  -5   8 59.5460 37.9952
 -11  -4   8 171.004 47.2225
 -10  -4   8 0.00000 43.6911
  -9  -4   8 859.567 45.1647
  -8  -4   8 316.496 40.5384
  -7  -4   8 55.2936 23.6417
  -6  -4   8 1259.87 32.1193
  -5  -4   8 553.631 23.7781
  -4  -4   8 16.0526 11.5332
  -3  -4   8 3685.93 41.4408
  -2  -4   8 482.062 13.8563
  -1  -4   8 32.7656 6.71187
   0  -4   8 3349.99 30.3972
   1  -4   8 170.502 16.9365
   2  -4   8 0.15625 14.8620
   3  -4   8 2651.40 27.9154
   4  -4   8 91.1298 8.09059
   5  -4   8 216.617 10.4084
   6  -4   8 1904.53 29.2788
   7  -4   8 0.00000 18.4849
   8  -4   8 8.98730 14.1571
   9  -4   8 1247.65 35.4522
  10  -4   8 135.932 21.5869
  11  -4   8 69.1167 26.3140
  12  -4   8 551.027 42.5507
 -12  -3   8 610.740 67.2606
 -11  -3   8 49.1767 45.4943
 -10  -3   8 208.469 29.9340
  -9  -3   8 471.405 32.8998
  -8  -3   8 5.54554 19.9900
  -7  -3   8 599.358 30.4660
  -6  -3   8 579.267 25.1104
  -5  -3   8 61.7180 14.2437
  -4  -3   8 94.2063 11.8112
  -3  -3   8 1446.49 19.7564
  -2  -3   8 7.00824 6.91182
  -1  -3   8 414.667 10.5191
   0  -3   8 2208.94 24.1077
   1  -3   8 463.296 22.8431
   2  -3   8 469.801 12.4878
   3  -3   8 1910.06 26.4231
   4  -3   8 100.461 8.21415
   5  -3   8 498.497 14.4319
   6  -3   8 289.887 15.4196
   7  -3   8 447.094 18.8841
   8  -3   8 199.148 17.5307
   9  -3   8 20.8212 18.1043
  10  -3   8 478.879 31.2406
  11  -3   8 51.8706 26.1517
  12  -3   8 18.7296 34.0934
 -12  -2   8 49.5886 31.1799
 -11  -2   8 472.616 35.0013
 -10  -2   8 57.8529 23.9426
  -9  -2   8 13.6723 13.9694
  -8  -2   8 578.665 21.3522
  -7  -2   8 22.4732 17.1215
  -6  -2   8 666.255 24.8350
  -5  -2   8 2013.46 35.2892
  -4  -2   8 13.7438 8.94899
  -3  -2   8 51.1065 9.61789
  -2  -2   8 704.079 11.5157
  -1  -2   8 65.5067 7.37791
   0  -2   8 274.860 10.1015
   1  -2   8 2014.23 26.9426
   2  -2   8 579.514 14.6430
   3  -2   8 2120.56 23.7658
   4  -2   8 3339.58 33.7620
   5  -2   8 79.8037 9.55241
   6  -2   8 1095.96 21.7726
   7  -2   8 747.157 20.9189
   8  -2   8 31.5234 13.3154
   9  -2   8 821.233 32.0938
  10  -2   8 446.502 48.7767
  11  -2   8 0.00000 85.7555
  12  -2   8 492.580 117.982
 -13  -1   8 0.00000 40.9235
 -12  -1   8 871.436 43.4641
 -11  -1   8 76.5046 25.0381
 -10  -1   8 5.05256 16.4120
  -9  -1   8 1171.87 27.8696
  -8  -1   8 282.180 16.7424
  -7  -1   8 211.949 14.2624
  -6  -1   8 1688.29 22.8306
  -5  -1   8 462.623 14.4161
  -4  -1   8 369.623 14.4227
  -3  -1   8 526.393 16.3703
  -2  -1   8 710.388 13.1417
  -1  -1   8 34.9779 7.17237
   0  -1   8 4843.92 44.2050
   1  -1   8 295.072 10.7435
   2  -1   8 431.258 14.7329
   3  -1   8 951.095 19.3855
   4  -1   8 27.0551 7.97433
   5  -1   8 378.800 14.7312
   6  -1   8 1870.47 28.7753
   7  -1   8 28.0820 11.0957
   8  -1   8 68.5120 14.8297
   9  -1   8 547.011 62.0712
  10  -1   8 318.559 56.4946
  11  -1   8 22.7154 52.1069
  12  -1   8 117.937 78.8663
 -13   0   8 113.462 30.6304
 -12   0   8 171.960 25.2472
 -11   0   8 671.158 33.9118
 -10   0   8 190.502 17.7056
  -9   0   8 91.2079 17.8427
  -8   0   8 633.930 22.0913
  -7   0   8 271.270 16.1883
  -6   0   8 376.396 16.0623
  -5   0   8 2278.25 30.1225
  -4   0   8 675.575 18.0559
  -3   0   8 6.23513 10.3579
  -2   0   8 3047.58 29.8171
  -1   0   8 242.917 10.8839
   0   0   8 17.8237 7.19606
   1   0   8 1855.94 29.0020
   2   0   8 749.362 18.0781
   3   0   8 67.3418 10.9741
   4   0   8 1855.33 29.2481
   5   0   8 344.064 16.1762
   6   0   8 34.2036 12.1460
   7   0   8 1937.73 42.5046
   8   0   8 110.118 26.8529
   9   0   8 51.2060 41.7390
  10   0   8 1178.60 77.1111
  11   0   8 104.084 53.6237
 -13   1   8 11.3869 28.2070
 -12   1   8 130.418 24.2101
 -11   1   8 1161.79 31.8251
 -10   1   8 9.99666 26.5849
  -9   1   8 240.729 26.0608
  -8   1   8 1924.88 42.7367
  -7   1   8 5.87192 9.70588
  -6   1   8 330.833 16.8689
  -5   1   8 3167.52 35.2498
  -4   1   8 4.64839 10.2248
  -3   1   8 401.567 12.3654
  -2   1   8 3725.08 33.5878
  -1   1   8 8.25932 7.92239
   0   1   8 31.0653 7.88706
   1   1   8 3051.05 41.4062
   2   1   8 84.4428 12.4927
   3   1   8 6.86720 11.9528
   4   1   8 2010.67 29.8423
   5   1   8 411.931 27.0944
   6   1   8 81.5350 27.3417
   7   1   8 1071.32 35.1493
   8   1   8 47.0969 32.6530
   9   1   8 41.6665 49.5422
  10   1   8 158.658 59.4144
  11   1   8 161.351 78.0218
 -13   2   8 539.359 40.3225
 -12   2   8 14.0730 24.9975
 -11   2   8 84.4159 18.3046
 -10   2   8 372.779 34.4712
  -9   2   8 56.3191 21.5658
  -8   2   8 121.970 22.1078
  -7   2   8 2368.64 31.6902
  -6   2   8 23.9277 11.6812
  -5   2   8 101.165 13.9098
  -4   2   8 3699.33 36.2833
  -3   2   8 12.7409 8.02903
  -2   2   8 26.4070 9.14212
  -1   2   8 2354.46 25.0153
   0   2   8 339.818 11.8301
   1   2   8 72.7396 9.75770
   2   2   8 2414.71 32.8995
   3   2   8 127.140 11.5712
   4   2   8 267.287 16.1672
   5   2   8 1730.40 42.1464
   6   2   8 13.3091 34.4876
   7   2   8 60.6517 22.2292
   8   2   8 767.690 51.2185
   9   2   8 0.00000 36.2881
  10   2   8 99.9318 38.8631
 -13   3   8 700.381 48.4426
 -12   3   8 45.1024 22.1093
 -11   3   8 500.159 25.4932
 -10   3   8 573.243 30.0595
  -9   3   8 24.4494 23.9293
  -8   3   8 1008.08 24.1816
  -7   3   8 2456.00 41.2607
  -6   3   8 163.221 15.5185
  -5   3   8 514.697 16.5028
  -4   3   8 3381.21 34.3124
  -3   3   8 129.453 10.3140
  -2   3   8 1782.63 23.7003
  -1   3   8 2355.56 27.3575
   0   3   8 152.509 18.4689
   1   3   8 1670.92 35.3619
   2   3   8 1052.42 24.3749
   3   3   8 361.339 19.4732
   4   3   8 1007.26 26.0190
   5   3   8 196.597 40.1383
   6   3   8 2.01914 37.7807
   7   3   8 452.476 33.3121
   8   3   8 95.0750 39.6625
   9   3   8 8.11537 40.6568
  10   3   8 189.827 45.2542
 -13   4   8 63.5566 43.9024
 -12   4   8 219.372 33.4539
 -11   4   8 162.248 27.7481
 -10   4   8 14.2767 17.0890
  -9   4   8 480.313 20.5479
  -8   4   8 134.380 17.2778
  -7   4   8 147.828 16.4988
  -6   4   8 783.007 21.7807
  -5   4   8 60.4958 10.6055
  -4   4   8 361.535 15.5719
  -3   4   8 371.051 21.4205
  -2   4   8 937.282 22.0113
  -1   4   8 375.999 21.9560
   2   4   8 944.353 22.8294
   3   4   8 594.637 23.2376
   4   4   8 190.738 21.9953
   5   4   8 661.900 32.8779
   6   4   8 184.772 24.5637
   7   4   8 0.00000 32.9612
   8   4   8 591.776 47.1936
   9   4   8 222.471 43.4825
 -13   5   8 930.237 57.8885
 -12   5   8 55.1971 37.3850
 -11   5   8 185.540 30.2295
 -10   5   8 632.825 36.8290
  -9   5   8 53.8307 13.8941
  -8   5   8 194.523 15.2557
  -7   5   8 1748.30 32.5599
  -6   5   8 569.359 20.9068
  -5   5   8 0.00000 19.4345
  -4   5   8 884.346 29.1743
  -3   5   8 159.294 20.6029
  -2   5   8 57.3933 16.6545
  -1   5   8 3937.62 65.6493
   1   5   8 395.515 44.9928
   2   5   8 3166.32 49.1782
   3   5   8 90.3181 17.3580
   4   5   8 75.6383 17.7703
   5   5   8 988.875 38.7058
   6   5   8 10.4511 22.5730
   7   5   8 179.845 38.8764
   8   5   8 419.654 49.4833
 -13   6   8 113.417 47.1772
 -12   6   8 42.7310 47.7112
 -11   6   8 32.6211 27.5712
 -10   6   8 180.554 26.0506
  -9   6   8 267.678 25.8103
  -8   6   8 131.509 17.1742
  -7   6   8 38.1736 14.9578
  -6   6   8 686.572 38.4943
  -5   6   8 28.4889 17.9156
  -4   6   8 64.7451 78.0417
  -3   6   8 1120.55 28.5198
  -2   6   8 108.981 17.2263
  -1   6   8 42.3401 21.6896
   0   6   8 816.734 38.0964
   1   6   8 4.90918 13.7724
   2   6   8 82.7853 18.2095
   3   6   8 1013.15 32.1824
   4   6   8 22.6271 19.1967
   5   6   8 25.2148 19.9929
   6   6   8 595.620 39.2683
   7   6   8 43.9656 28.8111
 -13   7   8 235.392 40.7408
 -12   7   8 779.579 52.6539
 -11   7   8 0.39599 41.1305
 -10   7   8 206.434 53.6463
  -9   7   8 698.295 36.2255
  -8   7   8 25.4799 19.8699
  -7   7   8 785.622 29.2253
  -6   7   8 1117.25 28.3122
  -5   7   8 71.6085 24.2616
  -4   7   8 380.639 31.7658
  -3   7   8 1306.87 31.6385
  -2   7   8 40.3455 21.4244
  -1   7   8 820.539 34.5853
   0   7   8 1050.07 35.3509
   1   7   8 26.7856 18.3893
   2   7   8 773.850 31.5246
   3   7   8 915.045 34.0498
   4   7   8 30.4969 30.7248
   5   7   8 579.398 48.4774
   6   7   8 362.105 33.1635
 -12   8   8 14.2299 56.1626
 -11   8   8 36.7007 70.1781
 -10   8   8 419.232 65.8430
  -9   8   8 12.7773 35.1652
  -8   8   8 216.472 21.4303
  -7   8   8 352.430 23.1178
  -6   8   8 9.69437 15.7112
  -5   8   8 342.246 22.0926
  -4   8   8 768.954 25.8277
  -3   8   8 196.402 32.9641
  -2   8   8 674.521 46.1298
  -1   8   8 44.3268 18.9201
   0   8   8 129.796 21.3065
   1   8   8 604.996 31.2462
   2   8   8 49.3461 21.1140
   3   8   8 58.7324 22.2490
   4   8   8 277.052 44.1317
   5   8   8 129.754 46.0205
 -11   9   8 261.985 107.398
 -10   9   8 0.00000 67.2050
  -9   9   8 696.157 48.2629
  -8   9   8 672.328 39.7899
  -7   9   8 0.31764 23.7406
  -6   9   8 906.298 40.1268
  -5   9   8 677.027 44.1109
  -4   9   8 126.965 38.6770
  -3   9   8 817.679 45.5424
  -2   9   8 149.383 39.6785
  -1   9   8 15.3738 29.6816
   0   9   8 1460.59 47.8628
   1   9   8 291.629 26.2102
   2   9   8 31.3916 22.5753
   3   9   8 749.059 40.0325
   4   9   8 62.8457 54.8197
 -10  10   8 29.7223 39.6948
  -9  10   8 594.585 48.7521
  -8  10   8 12.5545 26.3717
  -7  10   8 26.9443 25.9967
  -6  10   8 452.114 33.6402
  -5  10   8 108.021 32.5812
  -4  10   8 32.4171 34.2580
  -3  10   8 280.804 43.3556
  -2  10   8 123.873 26.6379
  -1  10   8 56.4382 48.1733
   0  10   8 171.927 56.9019
   1  10   8 279.623 27.9504
   2  10   8 42.2472 25.5837
  -9  11   8 72.2779 36.9198
  -8  11   8 462.077 42.8521
  -7  11   8 94.1521 29.3551
  -6  11   8 55.1063 44.8707
  -5  11   8 899.335 48.7501
  -4  11   8 8.78084 32.9585
  -3  11   8 85.9218 32.2056
  -2  11   8 848.698 55.9690
  -1  11   8 3.73074 49.4329
   0  11   8 92.1856 48.7738
   3 -14   9 181.518 102.399
   4 -14   9 37.2984 65.5689
  -1 -13   9 619.776 93.9736
   0 -13   9 8.72652 27.1900
   1 -13   9 11.4845 45.5306
   2 -13   9 668.432 41.8765
   3 -13   9 125.189 37.5753
   4 -13   9 54.2307 41.2693
   5 -13   9 487.925 37.2269
   6 -13   9 85.3582 32.0310
   7 -13   9 27.7079 65.3997
   8 -13   9 196.083 69.4881
  -3 -12   9 190.190 67.6974
  -2 -12   9 0.00000 82.4355
  -1 -12   9 373.114 37.9627
   0 -12   9 256.760 45.4933
   1 -12   9 20.5714 37.0324
   2 -12   9 121.246 33.5279
   3 -12   9 250.543 30.9847
   4 -12   9 3.74863 33.6068
   5 -12   9 72.0813 19.4866
   6 -12   9 138.235 26.4407
   7 -12   9 12.0421 24.9240
   8 -12   9 78.6128 29.6894
   9 -12   9 50.4107 28.3436
  10 -12   9 63.7159 56.9138
  -5 -11   9 15.5027 37.1208
  -4 -11   9 41.4083 29.5639
  -3 -11   9 647.950 42.4660
  -2 -11   9 37.1632 22.2046
  -1 -11   9 33.9187 21.5526
   0 -11   9 406.736 34.4874
   1 -11   9 3.31792 23.9454
   2 -11   9 354.045 26.1693
   3 -11   9 691.529 28.0738
   4 -11   9 31.5441 32.7570
   5 -11   9 91.4662 15.6463
   6 -11   9 410.363 39.5360
   7 -11   9 77.6593 40.8862
   8 -11   9 92.8658 47.3672
   9 -11   9 677.440 44.4401
  10 -11   9 57.2871 26.5453
  -6 -10   9 493.285 50.7401
  -5 -10   9 18.3389 24.4905
  -4 -10   9 173.514 25.8239
  -3 -10   9 104.593 23.1229
  -2 -10   9 249.038 24.9153
  -1 -10   9 176.369 21.1067
   0 -10   9 366.560 37.5234
   1 -10   9 53.4718 23.9281
   2 -10   9 485.975 23.0041
   3 -10   9 14.9362 22.8120
   4 -10   9 117.030 13.0705
   5 -10   9 116.056 14.8051
   6 -10   9 34.2726 33.0436
   7 -10   9 84.5817 34.3407
   8 -10   9 95.8786 28.3870
   9 -10   9 22.0528 23.7696
  10 -10   9 98.3875 27.2909
  11 -10   9 115.948 33.6382
  -7  -9   9 21.8919 27.8379
  -6  -9   9 315.720 29.0170
  -5  -9   9 302.095 27.6058
  -4  -9   9 74.9850 22.2251
  -3  -9   9 948.137 35.2616
  -2  -9   9 337.476 21.4291
  -1  -9   9 21.4455 18.3813
   0  -9   9 291.191 21.1495
   1  -9   9 551.568 18.9757
   2  -9   9 11.9181 10.1770
   3  -9   9 806.746 25.4524
   4  -9   9 519.688 15.5165
   5  -9   9 20.2096 10.7381
   6  -9   9 940.440 25.3472
   7  -9   9 385.259 28.8937
   8  -9   9 0.00000 20.5136
   9  -9   9 854.685 39.7929
  10  -9   9 103.708 26.3465
  11  -9   9 10.4114 30.9393
  12  -9   9 425.184 38.7498
  -8  -8   9 15.4245 44.0031
  -7  -8   9 24.5766 30.1510
  -6  -8   9 1004.25 37.1283
  -5  -8   9 28.0867 18.5541
  -4  -8   9 8.82928 17.2162
  -3  -8   9 721.930 26.9762
  -2  -8   9 20.3705 11.8317
  -1  -8   9 83.6367 12.2472
   0  -8   9 1298.68 29.0546
   1  -8   9 0.00000 18.2918
   2  -8   9 30.5294 13.2541
   4  -8   9 188.912 24.4064
   5  -8   9 5.84558 9.74077
   6  -8   9 617.568 16.8468
   7  -8   9 74.3860 16.5544
   8  -8   9 3.79522 16.4330
   9  -8   9 385.308 32.8428
  10  -8   9 310.676 29.8290
  11  -8   9 31.2701 26.5286
  12  -8   9 115.495 38.6091
  -9  -7   9 36.1844 48.3025
  -8  -7   9 1048.88 56.3785
  -7  -7   9 36.8403 20.6480
  -6  -7   9 62.8394 19.7228
  -5  -7   9 1706.67 37.6288
  -4  -7   9 17.0035 12.2282
  -3  -7   9 21.1802 20.4440
  -2  -7   9 1393.32 31.1797
  -1  -7   9 15.3816 9.59066
   0  -7   9 86.9629 13.5864
   1  -7   9 1608.44 25.3469
   2  -7   9 181.652 18.6433
   3  -7   9 355.169 21.2813
   4  -7   9 1610.63 41.9996
   5  -7   9 62.7745 6.83059
   6  -7   9 16.7499 9.91929
   7  -7   9 1136.97 22.3942
   8  -7   9 0.35504 19.7248
   9  -7   9 8.01458 22.0626
  10  -7   9 1642.56 50.1602
  11  -7   9 4.05773 25.6681
  12  -7   9 30.7109 53.2168
 -10  -6   9 0.00000 43.6756
  -9  -6   9 237.843 43.7497
  -8  -6   9 1406.33 77.6958
  -7  -6   9 55.8100 22.9117
  -6  -6   9 845.371 30.6703
  -5  -6   9 1369.34 29.9722
  -4  -6   9 243.928 13.6765
  -3  -6   9 678.482 21.6139
  -2  -6   9 639.238 19.5118
  -1  -6   9 322.719 12.6919
   0  -6   9 1375.83 19.8256
   1  -6   9 835.132 26.5706
   2  -6   9 18.8855 13.4241
   3  -6   9 362.698 21.4257
   4  -6   9 516.335 13.3692
   5  -6   9 119.633 8.58809
   6  -6   9 216.924 13.6457
   7  -6   9 737.542 19.6112
   8  -6   9 263.935 18.8311
   9  -6   9 243.369 26.0387
  10  -6   9 333.445 46.5162
  11  -6   9 233.370 53.0248
  12  -6   9 17.3547 53.0517
 -11  -5   9 65.1627 42.6119
 -10  -5   9 671.982 46.3857
  -9  -5   9 131.814 61.6366
  -8  -5   9 65.0456 43.1718
  -7  -5   9 518.649 42.7150
  -6  -5   9 457.745 26.5933
  -5  -5   9 450.022 21.3655
  -4  -5   9 1096.82 24.5820
  -3  -5   9 196.197 11.7015
  -2  -5   9 690.749 14.8898
  -1  -5   9 1373.49 18.1987
   0  -5   9 23.7306 5.99874
   1  -5   9 664.863 20.8817
   2  -5   9 1457.29 36.2159
   3  -5   9 33.4398 16.5518
   4  -5   9 141.028 9.89962
   5  -5   9 1151.38 18.5724
   6  -5   9 54.7822 12.3441
   7  -5   9 430.636 27.7866
   8  -5   9 981.570 30.1461
   9  -5   9 6.58716 17.3193
  10  -5   9 627.013 44.4813
  11  -5   9 482.401 54.0368
  12  -5   9 34.5896 32.6374
 -11  -4   9 713.237 50.2721
 -10  -4   9 389.685 45.7507
  -9  -4   9 49.3750 65.3627
  -8  -4   9 851.012 41.6518
  -7  -4   9 1262.26 49.2316
  -6  -4   9 40.3082 16.4995
  -5  -4   9 1317.32 26.7249
  -4  -4   9 182.956 13.4699
  -3  -4   9 116.126 11.9920
  -2  -4   9 2048.13 22.9531
  -1  -4   9 453.162 11.9483
   0  -4   9 36.3153 6.03667
   1  -4   9 2443.78 31.0836
   2  -4   9 37.7072 6.50938
   3  -4   9 17.1085 6.19345
   4  -4   9 437.392 13.0896
   5  -4   9 26.0683 8.62856
   6  -4   9 29.1726 13.3622
   7  -4   9 1051.91 28.1480
   8  -4   9 264.410 18.2153
   9  -4   9 29.8702 18.2397
  10  -4   9 368.671 30.1660
  11  -4   9 11.8394 32.2005
  12  -4   9 122.670 37.2374
 -12  -3   9 0.00000 111.047
 -11  -3   9 183.631 46.9653
 -10  -3   9 375.945 38.1830
  -9  -3   9 33.4505 22.8164
  -8  -3   9 0.00000 49.5427
  -7  -3   9 690.714 31.8990
  -6  -3   9 225.126 18.0588
  -5  -3   9 23.9898 11.6120
  -4  -3   9 1191.21 23.2494
  -3  -3   9 16.5334 8.98530
  -2  -3   9 84.8374 7.16564
  -1  -3   9 677.953 14.5744
   0  -3   9 379.933 12.0792
   1  -3   9 22.8560 6.84719
   2  -3   9 3943.56 42.6564
   3  -3   9 1191.03 19.0231
   4  -3   9 22.3406 8.39517
   5  -3   9 878.873 17.2560
   6  -3   9 77.4064 10.9175
   7  -3   9 54.9819 14.0372
   8  -3   9 1358.07 27.9008
   9  -3   9 182.139 21.1306
  10  -3   9 127.343 21.5833
  11  -3   9 695.578 42.0095
  12  -3   9 0.00000 33.9433
 -12  -2   9 49.5045 58.5454
 -11  -2   9 114.070 32.8330
 -10  -2   9 613.704 37.3534
  -9  -2   9 66.9368 22.1947
  -8  -2   9 359.341 25.6480
  -7  -2   9 1792.23 41.8369
  -6  -2   9 518.504 24.3712
  -5  -2   9 659.664 18.6914
  -4  -2   9 2186.28 30.9012
  -3  -2   9 29.9664 8.75244
  -2  -2   9 507.826 11.4008
  -1  -2   9 1203.11 16.6659
   0  -2   9 11.6853 7.26808
   1  -2   9 1682.39 27.9815
   2  -2   9 2172.16 36.3176
   3  -2   9 140.899 8.98238
   4  -2   9 295.616 13.7677
   5  -2   9 2526.03 32.6509
   6  -2   9 59.3471 11.0364
   7  -2   9 762.219 24.0075
   8  -2   9 302.481 20.3419
   9  -2   9 210.680 21.7317
  10  -2   9 165.454 30.7169
  11  -2   9 220.117 52.2832
  12  -2   9 117.575 37.2495
 -12  -1   9 428.478 37.3796
 -11  -1   9 271.419 28.9738
 -10  -1   9 8.88319 20.0627
  -9  -1   9 857.352 24.7638
  -8  -1   9 103.865 10.9145
  -7  -1   9 105.021 9.70477
  -6  -1   9 459.053 12.9350
  -5  -1   9 356.012 13.8703
  -4  -1   9 0.00000 14.2920
  -3  -1   9 316.185 12.4961
  -2  -1   9 65.5460 7.01396
  -1  -1   9 16.2833 7.38702
   0  -1   9 1365.14 19.2731
   1  -1   9 189.685 13.2774
   2  -1   9 374.426 14.7293
   3  -1   9 2712.97 34.7471
   4  -1   9 285.348 11.4893
   5  -1   9 197.390 12.0251
   6  -1   9 1440.27 25.1229
   7  -1   9 242.685 20.9029
   8  -1   9 485.123 34.3565
   9  -1   9 1416.08 49.9525
  10  -1   9 0.00000 83.5665
  11  -1   9 170.020 70.5908
  12  -1   9 164.382 112.170
 -13   0   9 558.896 47.4094
 -12   0   9 649.277 35.2964
 -11   0   9 21.1381 21.3012
 -10   0   9 1004.35 28.3103
  -9   0   9 906.867 26.1798
  -8   0   9 20.9525 11.2168
  -7   0   9 3067.91 37.3751
  -6   0   9 1235.54 23.0747
  -5   0   9 66.7152 10.3361
  -4   0   9 3326.36 40.1289
  -3   0   9 1046.11 21.9748
  -2   0   9 31.7565 8.08130
  -1   0   9 2064.91 23.8892
   0   0   9 1481.65 22.4196
   1   0   9 50.2336 9.58781
   2   0   9 1824.79 25.5517
   3   0   9 826.276 24.4137
   4   0   9 380.875 22.1803
   5   0   9 1177.76 24.4659
   6   0   9 455.422 18.6213
   7   0   9 10.3973 18.3310
   8   0   9 753.031 34.0452
   9   0   9 171.212 46.4731
  10   0   9 70.8942 67.4348
  11   0   9 600.794 59.2820
 -13   1   9 532.600 39.4140
 -12   1   9 69.9087 22.8962
 -11   1   9 171.949 23.6774
 -10   1   9 1008.19 29.8521
  -9   1   9 373.609 24.9724
  -8   1   9 288.514 19.7617
  -7   1   9 992.889 28.7322
  -6   1   9 701.197 20.3819
  -5   1   9 184.640 12.1055
  -4   1   9 22.4203 16.8080
  -3   1   9 473.472 13.5316
  -2   1   9 175.290 11.0532
  -1   1   9 1246.60 19.9282
   0   1   9 340.164 11.5753
   1   1   9 864.241 21.7396
   2   1   9 292.004 19.5020
   3   1   9 645.912 24.2693
   4   1   9 1021.70 20.6795
   5   1   9 268.206 16.1121
   6   1   9 591.596 30.8474
   7   1   9 294.372 24.4577
   8   1   9 228.206 36.5746
   9   1   9 784.324 47.7306
  10   1   9 350.041 72.2603
  11   1   9 0.00000 57.2327
 -13   2   9 44.5957 28.5450
 -12   2   9 1247.91 47.9727
 -11   2   9 127.642 19.0111
 -10   2   9 0.00000 35.1019
  -9   2   9 604.338 26.9158
  -8   2   9 83.9323 22.9697
  -7   2   9 22.8691 12.7512
  -6   2   9 4169.82 51.5500
  -5   2   9 218.831 15.5980
  -4   2   9 94.9940 9.22945
  -3   2   9 4102.72 37.8798
  -2   2   9 54.2939 9.47015
  -1   2   9 323.342 12.4542
   0   2   9 2340.93 27.1626
   1   2   9 16.5078 10.3909
   2   2   9 304.534 15.4365
   3   2   9 1688.83 23.9000
   4   2   9 450.055 19.1887
   5   2   9 94.3995 25.1395
   6   2   9 1912.14 60.5017
   7   2   9 120.377 25.2270
   8   2   9 44.2644 42.5781
   9   2   9 694.242 49.8090
  10   2   9 13.6816 33.5138
 -13   3   9 88.0237 32.6432
 -12   3   9 328.427 27.3833
 -11   3   9 298.465 23.9401
 -10   3   9 51.9717 35.3720
  -9   3   9 984.464 30.7666
  -8   3   9 332.472 25.2732
  -7   3   9 153.987 17.2738
  -6   3   9 168.814 17.3922
  -5   3   9 292.700 14.8680
  -4   3   9 35.3512 9.75613
  -3   3   9 34.6494 10.1463
  -2   3   9 696.997 19.1686
  -1   3   9 246.904 14.1290
   0   3   9 87.6110 14.6091
   1   3   9 1141.10 23.9918
   2   3   9 17.8381 12.5445
   3   3   9 85.1814 13.7488
   4   3   9 878.938 24.9872
   5   3   9 49.3009 38.9490
   6   3   9 0.00000 41.1674
   7   3   9 377.906 42.3684
   8   3   9 76.2184 40.4589
   9   3   9 160.111 42.7477
  10   3   9 390.272 38.4069
 -13   4   9 34.6027 37.2550
 -12   4   9 279.968 31.2365
 -11   4   9 504.796 36.9156
 -10   4   9 0.90136 17.5639
  -9   4   9 749.759 29.4126
  -8   4   9 1653.06 35.8215
  -7   4   9 98.8567 16.5661
  -6   4   9 1112.79 27.5998
  -5   4   9 1646.26 26.0962
  -4   4   9 8.54541 10.6198
  -3   4   9 425.598 19.5911
  -2   4   9 2291.38 37.6473
  -1   4   9 35.4419 20.6884
   0   4   9 1842.68 56.5102
   2   4   9 5.16499 13.9858
   3   4   9 771.834 25.4615
   4   4   9 403.385 24.0432
   5   4   9 5.05848 23.0465
   6   4   9 615.063 37.9330
   7   4   9 512.924 49.2360
   8   4   9 0.00000 45.0277
   9   4   9 421.790 50.4059
 -13   5   9 38.6598 59.2187
 -12   5   9 378.284 39.5715
 -11   5   9 70.1958 26.2921
 -10   5   9 29.7166 23.3584
  -9   5   9 478.996 25.0569
  -8   5   9 17.5793 16.1438
  -7   5   9 32.8881 17.0120
  -6   5   9 225.505 14.6465
  -5   5   9 9.64576 13.8983
  -4   5   9 219.576 21.2905
  -3   5   9 339.993 25.9359
  -2   5   9 9.01590 19.5972
  -1   5   9 230.028 21.9639
   1   5   9 112.953 79.8110
   2   5   9 473.861 24.8056
   3   5   9 558.988 26.3337
   4   5   9 406.760 24.5579
   5   5   9 211.654 21.3716
   6   5   9 75.9997 24.8518
   7   5   9 292.407 40.8908
   8   5   9 51.1261 50.1410
 -13   6   9 299.701 34.2618
 -12   6   9 7.03216 36.6275
 -11   6   9 958.101 46.1935
 -10   6   9 133.779 25.3815
  -9   6   9 15.6925 21.9762
  -8   6   9 1205.77 28.5271
  -7   6   9 72.4026 17.7494
  -6   6   9 37.1623 14.2241
  -5   6   9 1451.61 35.2792
  -4   6   9 230.956 73.6281
  -3   6   9 44.1529 20.9681
  -2   6   9 1796.06 34.9134
  -1   6   9 257.312 24.8129
   0   6   9 180.988 37.4929
   1   6   9 1320.77 30.3104
   2   6   9 288.590 22.3943
   3   6   9 1.87963 18.0776
   4   6   9 1347.96 36.8334
   5   6   9 41.2138 24.7306
   6   6   9 36.4794 25.9098
   7   6   9 1010.17 60.6464
 -12   7   9 77.6222 48.0573
 -11   7   9 644.316 42.8820
 -10   7   9 35.3052 31.2293
  -9   7   9 184.685 25.6553
  -8   7   9 426.362 28.0472
  -7   7   9 112.003 19.1120
  -6   7   9 190.524 31.0644
  -5   7   9 229.264 29.0234
  -4   7   9 66.2599 62.4590
  -3   7   9 47.1898 18.9244
  -2   7   9 220.528 24.0305
  -1   7   9 100.729 28.6909
   0   7   9 31.3593 22.0247
   1   7   9 701.847 30.3007
   2   7   9 511.073 28.8536
   3   7   9 2.93315 20.2702
   4   7   9 175.305 27.8837
   5   7   9 359.074 31.9166
   6   7   9 93.4021 29.3771
 -12   8   9 102.310 59.4730
 -11   8   9 0.00000 77.6453
 -10   8   9 763.654 74.4918
  -9   8   9 55.6130 34.5215
  -8   8   9 135.461 22.6975
  -7   8   9 1399.66 37.6343
  -6   8   9 29.4198 18.4788
  -5   8   9 167.866 45.5894
  -4   8   9 999.809 43.7671
  -3   8   9 29.3331 29.6903
  -2   8   9 23.9873 36.8460
  -1   8   9 759.307 50.9013
   0   8   9 24.9719 22.4353
   1   8   9 404.907 26.9630
   2   8   9 1085.97 37.1587
   3   8   9 79.6236 23.7146
   4   8   9 160.691 49.0490
   5   8   9 644.361 59.1091
 -11   9   9 161.985 109.712
 -10   9   9 332.606 63.5707
  -9   9   9 64.5580 52.2341
  -8   9   9 358.416 31.3301
  -7   9   9 394.547 31.7316
  -6   9   9 16.6533 24.0526
  -5   9   9 233.167 48.9777
  -4   9   9 159.865 38.5074
  -3   9   9 72.8891 35.8260
  -2   9   9 312.641 41.1320
  -1   9   9 92.4553 25.1596
   0   9   9 156.973 26.1516
   1   9   9 317.084 26.7088
   2   9   9 75.6991 24.1870
   3   9   9 74.9047 31.9631
 -10  10   9 44.2677 77.3484
  -9  10   9 253.505 45.6823
  -8  10   9 10.2717 27.3627
  -7  10   9 483.777 36.0694
  -6  10   9 525.223 35.4017
  -5  10   9 55.5019 43.8527
  -4  10   9 611.007 47.5793
  -3  10   9 420.086 45.9686
  -2  10   9 8.71728 27.3253
  -1  10   9 541.670 59.1307
   0  10   9 437.234 44.1712
   1  10   9 47.8345 25.5453
   2  10   9 292.300 39.1992
  -8  11   9 6.08671 32.7535
  -7  11   9 322.582 33.7744
  -6  11   9 22.3148 27.8191
  -5  11   9 62.2424 49.1167
  -4  11   9 562.489 53.2768
  -3  11   9 8.88130 41.0704
  -2  11   9 34.0061 29.9867
  -1  11   9 443.945 70.6554
  -1 -13  10 53.0694 64.6364
   0 -13  10 294.216 35.8464
   1 -13  10 43.4837 45.2126
   3 -13  10 472.342 101.464
   5 -13  10 154.114 66.5730
   6 -13  10 192.885 71.9244
   7 -13  10 166.171 67.8129
   8 -13  10 25.5611 65.4401
  -3 -12  10 93.9833 67.4976
  -2 -12  10 164.096 77.7589
  -1 -12  10 108.148 61.7948
   0 -12  10 79.2301 42.5681
   1 -12  10 745.325 42.8930
   2 -12  10 397.317 56.7937
   3 -12  10 42.9083 29.0394
   4 -12  10 539.689 62.8345
   5 -12  10 286.585 26.6045
   6 -12  10 0.00000 59.1504
   7 -12  10 56.6854 61.7042
   8 -12  10 210.596 65.0656
   9 -12  10 0.00000 37.6380
  -5 -11  10 726.280 57.8028
  -4 -11  10 32.7475 25.7625
  -3 -11  10 0.02539 34.4492
  -2 -11  10 553.414 34.0695
  -1 -11  10 37.5551 21.8699
   0 -11  10 24.2958 31.4616
   1 -11  10 428.613 27.7719
   2 -11  10 14.5164 22.6597
   3 -11  10 41.0568 22.8997
   4 -11  10 353.737 21.8265
   5 -11  10 7.92141 20.5492
   6 -11  10 249.453 20.9143
   7 -11  10 281.660 29.1824
   8 -11  10 0.00000 44.6233
   9 -11  10 0.03506 23.5657
  10 -11  10 213.827 30.0251
  -6 -10  10 32.4397 72.0047
  -5 -10  10 4.56107 24.1098
  -4 -10  10 331.674 28.0600
  -3 -10  10 76.6537 22.3708
  -2 -10  10 31.5387 20.3541
  -1 -10  10 665.111 33.8310
   0 -10  10 14.5561 32.8430
   1 -10  10 128.931 23.7566
   2 -10  10 1034.78 28.5785
   3 -10  10 104.671 10.8799
   4 -10  10 45.1067 24.1850
   5 -10  10 655.374 32.7663
   6 -10  10 0.00000 28.3112
   7 -10  10 253.622 36.6584
   8 -10  10 603.752 46.1243
   9 -10  10 71.3604 24.5385
  10 -10  10 214.231 32.2194
  11 -10  10 322.744 35.4631
  -7  -9  10 431.246 50.9829
  -6  -9  10 25.2264 24.2732
  -5  -9  10 326.757 28.7545
  -4  -9  10 412.743 31.3335
  -3  -9  10 1.98199 19.7941
  -2  -9  10 717.644 31.3029
  -1  -9  10 1142.82 38.3740
   0  -9  10 3.39336 16.7397
   1  -9  10 353.003 15.0466
   2  -9  10 158.697 14.0116
   3  -9  10 318.703 102.275
   4  -9  10 290.361 24.8146
   5  -9  10 184.475 31.2008
   6  -9  10 97.3428 15.3488
   7  -9  10 855.367 36.4710
   8  -9  10 251.217 27.3501
   9  -9  10 80.2684 24.0193
  10  -9  10 234.888 28.8728
  11  -9  10 32.5677 31.0300
  -8  -8  10 179.521 54.8777
  -7  -8  10 67.7566 25.4757
  -6  -8  10 339.796 29.2874
  -5  -8  10 11.2915 18.8722
  -4  -8  10 103.903 18.5679
  -3  -8  10 968.268 28.9785
  -2  -8  10 209.550 13.8253
  -1  -8  10 185.744 24.9225
   0  -8  10 671.078 20.3403
   1  -8  10 143.085 26.6928
   4  -8  10 113.133 28.2440
   5  -8  10 854.018 42.7192
   6  -8  10 231.368 11.0961
   7  -8  10 130.418 17.3562
   8  -8  10 614.473 32.4410
   9  -8  10 368.448 31.9598
  10  -8  10 25.7281 24.8135
  11  -8  10 568.419 41.4620
  12  -8  10 99.7016 29.9188
  -9  -7  10 131.593 49.9039
  -8  -7  10 0.00000 36.2291
  -7  -7  10 1460.10 39.6537
  -6  -7  10 149.536 20.8759
  -5  -7  10 6.55630 17.6200
  -4  -7  10 2082.36 31.4228
  -3  -7  10 29.3869 21.4985
  -2  -7  10 20.2646 24.7488
  -1  -7  10 1507.39 25.4276
   0  -7  10 123.826 17.6489
   2  -7  10 2117.69 91.6022
   3  -7  10 272.619 31.4975
   4  -7  10 20.7682 17.2105
   5  -7  10 1629.37 28.0421
   6  -7  10 37.0164 9.93006
   7  -7  10 16.6163 11.3665
   8  -7  10 1612.96 44.6230
   9  -7  10 0.00000 21.9528
  10  -7  10 12.3831 24.2180
  11  -7  10 587.699 41.0106
  12  -7  10 36.3713 55.7290
 -10  -6  10 159.575 41.8807
  -9  -6  10 296.618 51.4324
  -8  -6  10 50.3884 29.6817
  -7  -6  10 289.071 23.0473
  -6  -6  10 527.633 27.5525
  -5  -6  10 15.1595 14.7612
  -4  -6  10 724.839 22.8359
  -3  -6  10 888.145 26.5245
  -2  -6  10 36.3171 20.5324
  -1  -6  10 180.818 10.4908
   0  -6  10 1408.96 19.7663
   1  -6  10 143.920 16.5141
   2  -6  10 6.24017 12.7337
   3  -6  10 1427.26 39.1713
   4  -6  10 57.5922 19.1089
   5  -6  10 47.7976 8.52311
   6  -6  10 612.027 16.8519
   7  -6  10 42.5185 11.4777
   8  -6  10 12.2857 20.6567
   9  -6  10 1092.60 40.1847
  10  -6  10 123.366 26.2494
  11  -6  10 18.1976 36.0103
  12  -6  10 502.251 73.7454
 -11  -5  10 0.00000 38.1973
 -10  -5  10 13.9981 36.0461
  -9  -5  10 1961.50 60.0951
  -8  -5  10 134.926 53.1045
  -7  -5  10 460.208 37.2658
  -6  -5  10 2270.30 38.0155
  -5  -5  10 8.95218 13.4053
  -4  -5  10 219.547 15.0323
  -3  -5  10 1623.69 22.9442
  -2  -5  10 28.1447 11.6463
  -1  -5  10 1259.03 16.9714
   0  -5  10 2407.11 23.8950
   1  -5  10 147.028 15.2207
   2  -5  10 638.578 27.5209
   3  -5  10 827.714 29.9768
   4  -5  10 6.41973 6.38352
   5  -5  10 192.130 10.6549
   6  -5  10 812.398 17.8995
   7  -5  10 9.86507 19.1568
   8  -5  10 452.810 24.9972
   9  -5  10 537.311 34.5343
  10  -5  10 0.00000 30.9511
  11  -5  10 46.2667 66.9444
  12  -5  10 597.568 74.5831
 -11  -4  10 45.4367 41.3414
 -10  -4  10 55.0941 41.9072
  -9  -4  10 190.580 44.8151
  -8  -4  10 12.2184 33.7444
  -7  -4  10 189.399 38.6857
  -6  -4  10 120.711 14.9822
  -5  -4  10 1105.83 25.0276
  -4  -4  10 140.419 13.0759
  -3  -4  10 4.09777 10.5634
  -2  -4  10 761.384 14.8110
  -1  -4  10 792.993 13.2463
   0  -4  10 81.8365 6.97150
   1  -4  10 1418.46 18.7155
   2  -4  10 409.668 9.01462
   3  -4  10 459.629 12.4077
   4  -4  10 251.831 11.7911
   5  -4  10 17.9547 9.76560
   6  -4  10 133.519 16.9735
   7  -4  10 344.264 23.8826
   8  -4  10 177.018 18.9408
   9  -4  10 125.010 19.9305
  10  -4  10 269.750 32.6277
  11  -4  10 17.6751 76.2193
  12  -4  10 28.6471 36.1355
 -12  -3  10 358.979 50.0419
 -11  -3  10 293.127 46.6162
 -10  -3  10 36.2844 42.2247
  -9  -3  10 533.688 35.5361
  -8  -3  10 932.469 53.0277
  -7  -3  10 144.524 26.0163
  -6  -3  10 1968.40 32.9410
  -5  -3  10 1497.21 27.1307
  -4  -3  10 4.87068 10.9104
  -3  -3  10 1821.33 27.7974
  -2  -3  10 17.8637 7.01755
  -1  -3  10 35.8998 7.64075
   0  -3  10 2199.72 25.5020
   1  -3  10 757.280 13.9672
   2  -3  10 109.467 8.99411
   3  -3  10 989.990 17.1882
   4  -3  10 433.498 13.5706
   5  -3  10 143.799 11.0729
   6  -3  10 1771.87 28.9020
   7  -3  10 334.134 27.1546
   8  -3  10 13.9218 16.5862
   9  -3  10 523.373 29.5279
  10  -3  10 40.6675 24.5193
  11  -3  10 0.00000 32.0255
  12  -3  10 535.355 50.8588
 -11  -2  10 13.5758 34.4252
 -10  -2  10 11.2546 24.9244
  -9  -2  10 191.262 24.3964
  -8  -2  10 6.58464 19.2843
  -7  -2  10 39.6943 18.9457
  -6  -2  10 508.399 18.6166
  -5  -2  10 330.825 15.5761
  -4  -2  10 136.488 11.4977
  -3  -2  10 496.543 11.8480
  -2  -2  10 123.425 7.78660
  -1  -2  10 50.1660 7.28811
   0  -2  10 782.957 15.0378
   1  -2  10 2191.01 61.2742
   2  -2  10 30.7322 13.5979
   3  -2  10 65.9319 8.35591
   4  -2  10 2312.63 33.0126
   5  -2  10 11.2279 9.23695
   6  -2  10 293.323 15.3690
   7  -2  10 720.741 24.0961
   8  -2  10 252.506 20.7102
   9  -2  10 26.3609 18.7405
  10  -2  10 554.238 39.8764
  11  -2  10 15.6146 32.4022
  12  -2  10 52.9664 36.5974
 -12  -1  10 9.38533 36.2726
 -11  -1  10 1143.12 44.4249
 -10  -1  10 24.2452 22.4869
  -9  -1  10 24.5021 13.0829
  -8  -1  10 3025.84 37.8174
  -7  -1  10 218.674 13.8050
  -6  -1  10 562.137 16.3997
  -5  -1  10 2670.46 33.6700
  -4  -1  10 88.8636 9.54366
  -3  -1  10 359.974 11.7292
  -2  -1  10 1533.14 18.0731
  -1  -1  10 72.8089 8.22816
   0  -1  10 382.703 12.9545
   1  -1  10 6011.70 60.1597
   2  -1  10 128.363 19.2669
   3  -1  10 33.8444 12.5540
   4  -1  10 1122.77 27.8518
   5  -1  10 40.7477 10.7761
   6  -1  10 205.357 15.0317
   7  -1  10 1535.83 31.7372
   8  -1  10 21.8029 21.8296
   9  -1  10 398.232 33.3368
  10  -1  10 1006.25 78.2246
  11  -1  10 0.00000 92.3234
 -13   0  10 113.329 44.4947
 -12   0  10 126.288 25.1255
 -11   0  10 399.352 27.4040
 -10   0  10 513.248 30.5041
  -9   0  10 232.313 15.3815
  -8   0  10 743.110 19.9079
  -7   0  10 363.132 18.4617
  -6   0  10 649.667 19.1849
  -5   0  10 475.246 16.7896
  -4   0  10 1595.06 29.0535
  -3   0  10 283.131 16.5703
  -2   0  10 532.278 13.0934
  -1   0  10 969.428 16.5182
   0   0  10 799.447 15.2418
   1   0  10 304.380 15.5042
   2   0  10 302.658 19.8027
   3   0  10 488.199 22.3483
   4   0  10 90.8155 15.5459
   5   0  10 661.373 26.8867
   6   0  10 84.0494 13.2662
   7   0  10 128.337 23.6850
   8   0  10 830.208 35.1467
   9   0  10 19.9110 43.6583
  10   0  10 137.776 108.713
  11   0  10 527.420 75.7236
 -13   1  10 1053.12 49.4096
 -12   1  10 31.6460 23.2383
 -11   1  10 321.368 25.6384
 -10   1  10 799.822 27.7120
  -9   1  10 367.455 34.4326
  -8   1  10 449.325 25.7780
  -7   1  10 1971.50 38.3564
  -6   1  10 92.5145 12.4727
  -5   1  10 1659.18 28.1096
  -4   1  10 1544.45 34.3634
  -3   1  10 26.1242 11.8480
  -2   1  10 2530.83 28.8009
  -1   1  10 2479.92 28.1941
   0   1  10 30.8216 8.19285
   1   1  10 1050.50 27.0591
   2   1  10 726.911 25.0676
   3   1  10 6.59835 13.8380
   4   1  10 393.452 24.2670
   5   1  10 1726.12 30.9617
   6   1  10 19.7432 13.7024
   7   1  10 873.800 34.8697
   8   1  10 830.094 49.0913
   9   1  10 4.84948 44.9170
  10   1  10 654.764 64.9297
 -13   2  10 185.487 31.6303
 -12   2  10 76.4225 27.5274
 -11   2  10 889.295 30.4872
 -10   2  10 260.796 33.3315
  -9   2  10 174.003 30.1265
  -8   2  10 1544.51 37.5534
  -7   2  10 23.7815 13.2730
  -6   2  10 506.339 20.0873
  -5   2  10 1252.30 27.6992
  -4   2  10 13.9106 9.84983
  -3   2  10 15.4538 9.48551
  -2   2  10 3329.14 35.8600
  -1   2  10 9.63514 9.04731
   0   2  10 20.4037 9.57454
   1   2  10 205.044 13.3410
   2   2  10 221.446 18.1923
   3   2  10 52.0090 18.4811
   4   2  10 326.154 13.5195
   5   2  10 0.00000 23.7400
   6   2  10 117.595 41.9902
   7   2  10 126.972 26.2112
   8   2  10 52.4830 45.8670
   9   2  10 511.025 46.7041
  10   2  10 43.9244 63.6364
 -13   3  10 371.215 35.0129
 -12   3  10 197.510 31.1375
 -11   3  10 70.4435 22.1839
 -10   3  10 593.405 41.4382
  -9   3  10 54.8336 27.5886
  -8   3  10 35.7339 28.6090
  -7   3  10 2802.93 46.3627
  -6   3  10 632.425 32.4578
  -5   3  10 33.3067 13.1260
  -4   3  10 1213.80 22.5668
  -3   3  10 34.6480 11.0588
  -2   3  10 4.86891 12.1825
  -1   3  10 1338.01 23.5683
   0   3  10 489.438 21.9092
   1   3  10 783.276 24.2128
   2   3  10 1807.62 32.4765
   3   3  10 346.833 19.1988
   4   3  10 53.8118 11.6755
   5   3  10 910.813 50.8345
   6   3  10 114.111 39.5564
   7   3  10 62.8799 30.9365
   8   3  10 743.841 53.9457
   9   3  10 22.4165 35.8349
 -13   4  10 489.666 45.8953
 -12   4  10 25.9785 26.6617
 -11   4  10 194.884 28.9424
 -10   4  10 495.398 30.0373
  -9   4  10 70.1100 32.1830
  -8   4  10 220.158 19.9774
  -7   4  10 1432.12 38.4452
  -6   4  10 12.7257 14.0509
  -5   4  10 108.976 12.5221
  -4   4  10 770.399 20.6762
  -3   4  10 712.648 25.9977
  -2   4  10 195.787 19.4555
  -1   4  10 585.254 26.1282
   0   4  10 328.940 32.5338
   2   4  10 116.226 15.9769
   3   4  10 167.381 17.3486
   4   4  10 217.310 18.4478
   5   4  10 142.367 49.0592
   6   4  10 67.9525 48.7298
   7   4  10 49.1247 37.0974
   8   4  10 108.198 46.8108
 -13   5  10 68.4391 38.3566
 -12   5  10 558.005 39.5510
 -11   5  10 0.00000 25.0447
 -10   5  10 241.200 27.8047
  -9   5  10 645.959 28.5082
  -8   5  10 12.5032 17.0056
  -7   5  10 418.756 20.9924
  -6   5  10 1078.68 25.9274
  -5   5  10 3.21056 11.8407
  -4   5  10 901.061 29.4597
  -3   5  10 1854.83 44.0418
  -2   5  10 15.0484 23.1585
  -1   5  10 361.783 26.2158
   0   5  10 1766.70 75.0816
   2   5  10 704.550 26.8456
   3   5  10 727.184 28.2962
   4   5  10 49.3068 18.0160
   5   5  10 411.442 30.4815
   6   5  10 770.022 46.1677
   7   5  10 60.3385 52.2999
   8   5  10 425.159 36.1724
 -12   6  10 273.888 39.1917
 -11   6  10 14.2231 25.7116
 -10   6  10 1036.42 43.0209
  -9   6  10 452.211 31.9501
  -8   6  10 48.3354 19.6037
  -7   6  10 1231.41 32.7941
  -6   6  10 138.874 14.6859
  -5   6  10 45.8935 30.6972
  -4   6  10 1155.04 42.5659
  -3   6  10 109.078 24.0408
  -2   6  10 41.1320 22.2820
  -1   6  10 1408.07 41.2573
   0   6  10 253.360 54.9367
   1   6  10 84.1704 44.9846
   2   6  10 402.091 25.4459
   3   6  10 18.8199 18.6788
   4   6  10 86.0737 25.1228
   5   6  10 326.836 30.3116
   6   6  10 32.9048 30.4008
   7   6  10 69.0177 28.6874
 -12   7  10 433.817 48.7017
 -11   7  10 147.108 30.7003
 -10   7  10 157.289 27.3746
  -9   7  10 812.544 38.9473
  -8   7  10 154.549 22.7322
  -7   7  10 34.8365 18.2137
  -6   7  10 1018.11 56.3975
  -5   7  10 302.661 34.4814
  -4   7  10 0.00000 56.7597
  -3   7  10 484.745 23.0635
  -2   7  10 136.982 21.3640
  -1   7  10 28.7067 29.1499
   0   7  10 951.224 30.6517
   1   7  10 579.852 30.2364
   2   7  10 72.1469 20.8252
   3   7  10 938.725 36.2965
   4   7  10 374.520 32.5125
   5   7  10 36.8616 27.3803
   6   7  10 615.902 41.1115
 -11   8  10 4.25852 37.2099
 -10   8  10 39.3696 71.5499
  -9   8  10 1359.72 61.5442
  -8   8  10 126.332 26.4817
  -7   8  10 168.615 26.6914
  -6   8  10 1078.38 44.3022
  -5   8  10 41.2757 43.5627
  -4   8  10 277.474 58.4510
  -3   8  10 623.181 33.8493
  -2   8  10 43.6537 37.4466
  -1   8  10 106.091 42.2372
   0   8  10 571.841 37.9625
   1   8  10 1.62576 21.1158
   2   8  10 62.0796 22.7455
   3   8  10 521.373 38.7110
   4   8  10 76.0031 36.7141
 -11   9  10 491.869 49.9720
 -10   9  10 0.00000 64.8559
  -9   9  10 40.7167 49.5589
  -8   9  10 652.537 41.0292
  -7   9  10 24.3303 25.5899
  -6   9  10 35.6551 24.4276
  -5   9  10 397.270 78.0277
  -4   9  10 11.0209 36.2000
  -3   9  10 18.9609 34.1411
  -2   9  10 272.061 47.0721
  -1   9  10 91.8035 38.3769
   0   9  10 150.505 27.2027
   1   9  10 607.914 34.4875
   2   9  10 40.2231 28.4911
   3   9  10 20.6488 28.6064
  -9  10  10 315.797 58.6067
  -8  10  10 623.207 42.3831
  -7  10  10 2.49532 26.5679
  -6  10  10 306.085 40.1404
  -5  10  10 132.764 52.5739
  -4  10  10 108.750 41.4817
  -3  10  10 431.954 45.6677
  -2  10  10 281.361 52.7436
  -1  10  10 42.6777 58.4437
   0  10  10 573.776 53.6218
   1  10  10 126.964 30.5095
  -7  11  10 170.264 31.2106
  -6  11  10 24.0699 31.6245
  -5  11  10 262.967 57.8077
  -4  11  10 223.553 55.3997
  -3  11  10 27.4043 53.8854
  -2  11  10 64.0437 37.3046
  -1 -13  11 41.4595 28.7937
   0 -13  11 242.266 29.8737
   1 -13  11 6.85884 35.7050
   2 -13  11 0.00000 125.862
   3 -13  11 323.598 135.219
   5 -13  11 0.00000 58.3946
   6 -13  11 294.317 74.4966
   7 -13  11 0.00000 65.3361
  -2 -12  11 147.082 77.4706
  -1 -12  11 439.610 59.9763
   0 -12  11 443.633 37.8378
   1 -12  11 20.2465 33.9289
   2 -12  11 292.578 33.6325
   3 -12  11 330.357 61.5252
   4 -12  11 37.2970 51.9232
   5 -12  11 245.773 38.8224
   6 -12  11 135.172 65.8109
   7 -12  11 0.00000 60.7564
   8 -12  11 175.152 63.7523
   9 -12  11 119.748 43.0662
  -5 -11  11 50.0586 30.0232
  -4 -11  11 248.751 28.3651
  -3 -11  11 66.5568 44.6921
  -2 -11  11 330.337 75.6631
  -1 -11  11 31.8751 28.9252
   0 -11  11 451.318 34.6292
   1 -11  11 199.871 24.8624
   2 -11  11 25.7362 21.3945
   3 -11  11 329.373 40.8275
   4 -11  11 0.00000 40.1854
   5 -11  11 168.385 23.7894
   6 -11  11 173.938 27.4911
   7 -11  11 112.398 58.3120
   8 -11  11 8.05676 74.2928
   9 -11  11 261.263 31.3964
  10 -11  11 248.141 33.4957
  -6 -10  11 444.494 73.4079
  -5 -10  11 75.8433 25.4908
  -4 -10  11 22.3721 23.0254
  -3 -10  11 603.355 34.3978
  -2 -10  11 169.624 22.6998
  -1 -10  11 34.9558 22.6919
   0 -10  11 986.173 36.0009
   1 -10  11 84.0623 20.4799
   2 -10  11 92.2403 17.7281
   3 -10  11 1336.79 49.4128
   4 -10  11 0.00000 26.7770
   5 -10  11 38.0496 23.2561
   6 -10  11 870.508 57.0922
   7 -10  11 23.6421 18.1270
   8 -10  11 108.910 38.0603
   9 -10  11 503.753 36.9236
  10 -10  11 0.00000 27.7515
  -7  -9  11 187.920 96.3330
  -6  -9  11 218.481 30.7083
  -5  -9  11 206.086 25.9768
  -4  -9  11 32.3236 21.7194
  -3  -9  11 39.2749 20.7296
  -2  -9  11 492.757 29.2698
  -1  -9  11 39.7911 30.2686
   0  -9  11 103.873 20.4428
   1  -9  11 408.959 16.2427
   2  -9  11 0.25272 33.0309
   3  -9  11 82.4503 41.9695
   4  -9  11 709.884 36.1697
   5  -9  11 5.28431 28.0969
   6  -9  11 100.040 48.9014
   7  -9  11 645.480 31.8565
   8  -9  11 26.2596 40.0351
   9  -9  11 9.49327 22.8058
  10  -9  11 503.265 38.2848
  11  -9  11 56.4992 40.3390
  -8  -8  11 408.791 97.2464
  -7  -8  11 4.92279 23.6773
  -6  -8  11 397.507 31.1320
  -5  -8  11 688.111 34.6623
  -4  -8  11 27.8944 18.4951
  -3  -8  11 124.643 17.5249
  -2  -8  11 1564.96 26.1537
  -1  -8  11 6.77222 18.1533
   0  -8  11 207.383 15.5023
   1  -8  11 1376.67 55.4157
   3  -8  11 496.747 77.8404
   4  -8  11 1277.33 41.2952
   5  -8  11 79.3085 22.5005
   6  -8  11 880.865 21.1875
   7  -8  11 758.257 44.3165
   8  -8  11 72.0388 21.6792
   9  -8  11 565.817 36.0839
  10  -8  11 386.970 33.8478
  11  -8  11 17.9586 31.9628
  -9  -7  11 476.518 54.0337
  -8  -7  11 0.00000 51.5479
  -7  -7  11 128.068 24.4602
  -6  -7  11 309.709 23.7911
  -5  -7  11 13.5677 17.2313
  -4  -7  11 421.447 24.6638
  -3  -7  11 880.381 21.1081
  -2  -7  11 2.78113 10.1015
  -1  -7  11 181.356 18.5293
   0  -7  11 110.359 10.2866
   3  -7  11 39.9184 80.4881
   4  -7  11 0.00000 19.1610
   5  -7  11 497.512 14.2371
   6  -7  11 496.915 15.7144
   7  -7  11 29.6223 18.1213
   8  -7  11 644.036 33.5709
   9  -7  11 118.822 24.2094
  10  -7  11 369.069 33.1414
  11  -7  11 268.567 34.5228
  12  -7  11 104.201 36.9242
 -10  -6  11 194.765 43.4897
  -9  -6  11 0.00000 48.7691
  -8  -6  11 1029.18 55.1633
  -7  -6  11 544.136 29.0527
  -6  -6  11 27.3654 17.7868
  -5  -6  11 619.911 23.9848
  -4  -6  11 431.143 20.9865
  -3  -6  11 77.6877 18.7469
  -2  -6  11 1068.65 23.9199
  -1  -6  11 602.245 14.6796
   0  -6  11 29.0278 8.28652
   1  -6  11 2592.68 89.2952
   2  -6  11 1292.64 28.0734
   3  -6  11 120.372 19.8673
   4  -6  11 1465.48 40.5946
   5  -6  11 120.440 8.97937
   6  -6  11 60.2551 11.1313
   7  -6  11 1313.95 28.3214
   8  -6  11 162.276 23.2833
   9  -6  11 16.9448 22.2165
  10  -6  11 1053.66 43.0265
  11  -6  11 87.0557 28.4175
  12  -6  11 0.00000 66.7051
 -11  -5  11 262.537 79.0875
 -10  -5  11 24.4384 38.2455
  -9  -5  11 58.2069 42.2349
  -8  -5  11 1307.86 50.7313
  -7  -5  11 20.1913 19.1189
  -6  -5  11 47.9820 15.3943
  -5  -5  11 641.039 22.8144
  -4  -5  11 190.460 15.1734
  -3  -5  11 41.2234 21.9114
  -2  -5  11 461.664 18.0166
  -1  -5  11 282.732 11.2941
   0  -5  11 7.55295 6.17815
   1  -5  11 552.795 26.2828
   2  -5  11 182.908 16.4087
   3  -5  11 24.7458 6.63221
   4  -5  11 172.540 9.09485
   5  -5  11 194.462 12.2633
   6  -5  11 32.9699 11.6566
   7  -5  11 17.5236 12.1054
   8  -5  11 331.785 24.6737
   9  -5  11 0.00000 21.1908
  10  -5  11 95.1182 40.8261
  11  -5  11 284.051 68.4424
  12  -5  11 0.00000 65.4103
 -11  -4  11 0.00000 39.8064
 -10  -4  11 468.053 41.9406
  -9  -4  11 107.261 36.9193
  -8  -4  11 0.00000 36.4172
  -7  -4  11 901.778 36.5858
  -6  -4  11 74.3399 14.6826
  -5  -4  11 143.826 14.1529
  -4  -4  11 1907.64 30.5979
  -3  -4  11 38.2811 11.9355
  -2  -4  11 321.106 11.7647
  -1  -4  11 4083.77 39.5777
   0  -4  11 98.8704 8.53394
   1  -4  11 411.732 11.1240
   2  -4  11 1975.47 24.8336
   3  -4  11 45.6702 7.31544
   4  -4  11 701.607 15.5984
   5  -4  11 1280.04 24.0079
   6  -4  11 170.026 18.7790
   7  -4  11 179.060 26.1256
   8  -4  11 588.195 26.7001
   9  -4  11 12.9857 21.8507
  10  -4  11 84.2906 38.9684
  11  -4  11 99.7019 74.3778
  12  -4  11 0.00000 72.8848
 -12  -3  11 41.9744 44.3758
 -11  -3  11 260.131 43.5581
 -10  -3  11 469.800 45.2227
  -9  -3  11 4.55986 33.4691
  -8  -3  11 450.177 36.9840
  -7  -3  11 432.095 32.3768
  -6  -3  11 181.419 15.4074
  -5  -3  11 305.593 16.7903
  -4  -3  11 397.779 17.6438
  -3  -3  11 109.230 9.47090
  -2  -3  11 650.569 13.6404
  -1  -3  11 265.019 10.4911
   0  -3  11 281.757 11.2263
   1  -3  11 760.459 13.6262
   2  -3  11 60.8439 7.89950
   3  -3  11 273.099 12.3062
   4  -3  11 306.981 14.7879
   5  -3  11 56.6277 11.5908
   6  -3  11 269.950 26.0580
   7  -3  11 787.315 29.3294
   8  -3  11 13.1723 16.8410
   9  -3  11 239.053 22.4248
  10  -3  11 127.942 33.8766
  11  -3  11 41.7860 32.9710
 -11  -2  11 82.6057 44.5657
 -10  -2  11 154.281 35.2897
  -9  -2  11 368.331 28.6426
  -8  -2  11 117.527 41.8502
  -7  -2  11 1022.59 25.8033
  -6  -2  11 1500.99 33.4779
  -5  -2  11 26.5749 14.5136
  -4  -2  11 353.039 20.6056
  -3  -2  11 668.498 14.3218
  -2  -2  11 590.946 12.6514
  -1  -2  11 1006.40 15.1997
   0  -2  11 1975.62 24.5734
   1  -2  11 769.330 16.6833
   2  -2  11 4709.97 51.4762
   3  -2  11 1382.03 23.1236
   4  -2  11 38.9577 9.68528
   5  -2  11 2392.42 35.7876
   6  -2  11 389.789 16.1054
   7  -2  11 14.9403 14.8802
   8  -2  11 523.928 26.9562
   9  -2  11 201.239 27.9254
  10  -2  11 9.56545 30.7577
  11  -2  11 452.027 48.5461
 -12  -1  11 162.911 73.5751
 -11  -1  11 15.5694 26.9976
 -10  -1  11 1204.64 42.5009
  -9  -1  11 88.6168 20.4757
  -8  -1  11 313.832 22.2704
  -7  -1  11 2249.71 42.2592
  -6  -1  11 170.638 12.3913
  -5  -1  11 83.9589 10.3811
  -4  -1  11 1980.03 27.7492
  -3  -1  11 14.8650 7.68025
  -2  -1  11 230.168 10.4034
  -1  -1  11 1313.23 20.3892
   0  -1  11 41.1740 8.27046
   1  -1  11 99.2321 13.6454
   2  -1  11 1463.03 32.7929
   3  -1  11 104.994 14.3948
   4  -1  11 157.146 15.8756
   5  -1  11 948.429 28.8560
   6  -1  11 243.904 15.4740
   7  -1  11 70.7455 19.5422
   8  -1  11 615.598 37.8880
   9  -1  11 230.869 29.3486
  10  -1  11 20.6890 33.0900
  11  -1  11 192.991 39.2520
 -12   0  11 738.109 46.6942
 -11   0  11 33.9187 21.9957
 -10   0  11 93.8154 21.4483
  -9   0  11 884.412 26.2355
  -8   0  11 533.526 21.7151
  -7   0  11 6.57008 12.0939
  -6   0  11 1724.34 29.6605
  -5   0  11 473.348 17.2304
  -4   0  11 218.279 16.2974
  -3   0  11 1744.06 26.8108
  -2   0  11 235.332 12.7165
  -1   0  11 25.3480 8.38949
   0   0  11 3658.72 39.8712
   1   0  11 129.018 14.4244
   2   0  11 32.3007 17.7801
   3   0  11 2034.10 38.3785
   4   0  11 14.4355 14.5118
   5   0  11 75.6349 17.1209
   6   0  11 2123.91 51.6501
   7   0  11 140.290 24.5840
   8   0  11 231.966 28.7144
   9   0  11 1161.85 47.3341
 -13   1  11 53.1681 29.0815
 -12   1  11 1071.90 39.7281
 -11   1  11 11.7098 21.3786
 -10   1  11 594.080 26.3052
  -9   1  11 1742.44 40.2710
  -8   1  11 8.83296 17.3819
  -7   1  11 333.145 22.4823
  -6   1  11 1745.76 35.3888
  -5   1  11 235.248 17.0197
  -4   1  11 429.416 20.6393
  -3   1  11 1686.27 29.9938
  -2   1  11 23.4624 9.14572
  -1   1  11 867.393 16.7955
   0   1  11 1065.39 19.3017
   1   1  11 186.829 16.3139
   2   1  11 155.494 16.5096
   3   1  11 453.753 23.9405
   4   1  11 238.079 19.5596
   5   1  11 227.260 23.7414
   6   1  11 795.914 37.5005
   7   1  11 152.226 26.5310
   8   1  11 158.859 32.1231
   9   1  11 187.056 49.0593
  10   1  11 0.00000 104.088
 -13   2  11 7.88607 28.7040
 -12   2  11 23.0703 26.6391
 -11   2  11 351.697 27.4039
 -10   2  11 70.7435 20.7383
  -9   2  11 9.11017 37.1815
  -8   2  11 1671.08 42.5540
  -7   2  11 108.811 14.8038
  -6   2  11 179.561 16.4831
  -5   2  11 1979.01 35.1550
  -4   2  11 82.3430 19.5431
  -3   2  11 244.760 17.6514
  -2   2  11 1386.33 23.1510
  -1   2  11 27.5743 10.0680
   0   2  11 1011.46 19.7759
   1   2  11 1087.56 23.2048
   2   2  11 10.0413 15.1422
   3   2  11 303.726 25.6239
   4   2  11 500.694 31.9886
   5   2  11 26.6529 19.4047
   6   2  11 758.653 50.9226
   7   2  11 464.672 31.8580
   8   2  11 57.0740 40.4590
   9   2  11 487.593 50.2027
 -13   3  11 32.7702 29.3653
 -12   3  11 412.217 34.5700
 -11   3  11 316.114 31.1034
 -10   3  11 0.00000 29.9740
  -9   3  11 1046.85 34.3191
  -8   3  11 574.530 39.3917
  -7   3  11 41.5155 16.5971
  -6   3  11 1586.82 43.9675
  -5   3  11 461.964 20.8318
  -4   3  11 60.7569 12.7415
  -3   3  11 2952.96 39.8981
  -2   3  11 53.8637 13.0955
  -1   3  11 23.9249 12.4378
   0   3  11 904.088 26.0520
   1   3  11 30.0426 13.8009
   2   3  11 65.1219 13.6674
   3   3  11 911.561 21.0432
   4   3  11 3.46135 11.4197
   5   3  11 6.58938 42.5456
   6   3  11 638.439 49.5110
   7   3  11 9.82912 33.9753
   8   3  11 188.179 47.1320
   9   3  11 311.574 41.2745
 -13   4  11 16.0622 28.9769
 -12   4  11 14.7329 27.2541
 -11   4  11 60.2512 27.0459
 -10   4  11 189.397 29.9307
  -9   4  11 24.9485 33.0976
  -8   4  11 699.306 40.1069
  -7   4  11 565.575 35.0026
  -6   4  11 219.615 17.5895
  -5   4  11 673.419 24.3610
  -4   4  11 66.3532 13.5671
  -3   4  11 773.117 26.5195
  -2   4  11 1472.71 30.1834
  -1   4  11 227.047 19.9592
   0   4  11 26.9607 15.5040
   1   4  11 2054.44 50.6215
   2   4  11 25.8753 14.8439
   3   4  11 36.8389 16.0802
   4   4  11 411.388 23.2049
   5   4  11 51.1044 46.7444
   6   4  11 112.870 45.9397
   7   4  11 399.094 68.2067
   8   4  11 40.1728 42.3972
 -13   5  11 75.1956 64.0007
 -12   5  11 39.9646 28.2336
 -11   5  11 1068.86 45.8740
 -10   5  11 108.224 26.2555
  -9   5  11 282.787 26.7974
  -8   5  11 1760.22 39.1524
  -7   5  11 1.21074 15.5897
  -6   5  11 115.020 17.5596
  -5   5  11 1095.11 29.2481
  -4   5  11 39.4271 16.6882
  -3   5  11 68.1392 27.6688
  -2   5  11 2551.58 47.8938
  -1   5  11 10.2328 25.0175
   0   5  11 534.893 44.8614
   1   5  11 1446.30 108.741
   2   5  11 42.5475 17.1934
   3   5  11 140.350 19.1502
   4   5  11 525.021 34.6162
   5   5  11 51.6752 37.8939
   6   5  11 80.7068 56.5225
   7   5  11 296.251 50.6372
 -12   6  11 24.8018 31.4711
 -11   6  11 14.3471 25.9256
 -10   6  11 283.493 29.3710
  -9   6  11 92.0367 24.3111
  -8   6  11 43.8982 20.1604
  -7   6  11 817.703 30.1892
  -6   6  11 25.5884 16.9125
  -5   6  11 0.97734 19.5723
  -4   6  11 1282.75 37.2171
  -3   6  11 317.138 28.5979
  -2   6  11 40.4592 25.0961
  -1   6  11 1893.54 48.2164
   0   6  11 36.6173 74.5792
   1   6  11 98.3178 54.0387
   2   6  11 1065.03 32.8938
   3   6  11 73.6036 24.4776
   4   6  11 75.4614 25.5269
   5   6  11 592.851 40.5564
   6   6  11 26.8020 35.7314
 -12   7  11 26.8733 28.9674
 -11   7  11 617.015 40.5257
 -10   7  11 651.837 40.3976
  -9   7  11 0.00000 23.8583
  -8   7  11 1038.15 34.4159
  -7   7  11 556.025 29.1431
  -6   7  11 9.30296 17.5821
  -5   7  11 863.944 39.9688
  -4   7  11 1093.95 50.4965
  -3   7  11 38.3093 23.6500
  -2   7  11 841.256 29.6719
  -1   7  11 926.223 39.7235
   0   7  11 220.207 40.2138
   1   7  11 418.233 31.6320
   2   7  11 314.714 25.4355
   3   7  11 48.0697 25.8051
   4   7  11 587.478 39.8712
   5   7  11 485.088 37.7848
 -11   8  11 203.931 42.8425
 -10   8  11 18.4897 46.0627
  -9   8  11 293.933 55.0682
  -8   8  11 101.008 26.8915
  -7   8  11 144.366 26.3923
  -6   8  11 418.175 47.4398
  -5   8  11 252.346 43.8517
  -4   8  11 69.5158 53.7348
  -3   8  11 43.1834 24.0094
  -2   8  11 61.3750 38.5185
  -1   8  11 433.865 48.7276
   0   8  11 141.851 25.9798
   1   8  11 1.37123 21.1789
   2   8  11 178.308 29.1190
   3   8  11 69.6532 27.9293
   4   8  11 89.3648 29.2638
 -10   9  11 768.032 80.9189
  -9   9  11 198.164 53.7946
  -8   9  11 143.223 34.9198
  -7   9  11 1042.68 45.3287
  -6   9  11 57.0923 36.0648
  -5   9  11 60.3792 48.4142
  -4   9  11 816.543 49.9633
  -3   9  11 82.5379 34.5218
  -2   9  11 152.738 45.3036
  -1   9  11 736.252 53.5182
   0   9  11 121.742 24.6752
   1   9  11 28.4615 27.8475
   2   9  11 394.271 36.3197
  -8  10  11 31.7873 32.9970
  -7  10  11 196.169 31.3938
  -6  10  11 365.204 45.9429
  -4  10  11 29.8701 39.7857
  -3  10  11 389.249 51.9356
  -2  10  11 50.3535 50.3273
  -1  10  11 0.00000 38.9929
   0  10  11 195.363 31.7272
  -1 -13  12 31.1178 30.8724
   0 -13  12 49.4544 26.0546
   1 -13  12 248.863 73.0062
   3 -13  12 76.5128 131.309
   4 -13  12 503.130 132.500
   5 -13  12 140.481 66.1451
   6 -13  12 28.3900 67.9567
   7 -13  12 529.780 127.545
  -2 -12  12 208.202 78.4544
  -1 -12  12 143.064 65.7536
   0 -12  12 14.5489 25.7810
   1 -12  12 11.5431 28.6828
   4 -12  12 68.1502 41.8877
   5 -12  12 185.272 39.4584
   6 -12  12 61.7866 62.6304
   7 -12  12 7.73353 60.9927
   8 -12  12 199.551 44.5476
   9 -12  12 38.6923 56.1456
  -5 -11  12 90.9371 27.8549
  -4 -11  12 328.752 31.0050
  -3 -11  12 68.0793 43.6267
  -2 -11  12 486.305 70.7785
  -1 -11  12 423.315 41.1242
   0 -11  12 11.2978 29.8516
   1 -11  12 606.779 28.4891
   2 -11  12 369.090 48.2872
   3 -11  12 8.62647 48.2443
   4 -11  12 115.715 27.4994
   5 -11  12 206.314 27.8680
   6 -11  12 6.60190 25.2272
   7 -11  12 281.419 43.8066
   8 -11  12 541.200 57.6249
   9 -11  12 18.2605 37.9933
  10 -11  12 164.096 62.1443
  -6 -10  12 68.3152 58.6838
  -5 -10  12 313.801 29.3624
  -4 -10  12 7.45586 22.8350
  -3 -10  12 41.9584 29.8732
  -2 -10  12 611.272 35.4226
  -1 -10  12 0.00000 20.1943
   0 -10  12 50.6277 26.1138
   1 -10  12 304.970 20.0547
   2 -10  12 22.5241 32.0862
   3 -10  12 47.6859 37.5060
   4 -10  12 320.221 28.6796
   5 -10  12 107.546 25.3940
   6 -10  12 79.1432 26.8887
   7 -10  12 178.838 34.4965
   8 -10  12 0.00000 68.6624
   9 -10  12 216.944 25.9094
  10 -10  12 170.101 30.9657
  -7  -9  12 447.325 69.5969
  -6  -9  12 0.00000 61.2208
  -5  -9  12 13.0322 22.7028
  -4  -9  12 486.467 31.7427
  -3  -9  12 217.164 23.5405
  -2  -9  12 25.1011 19.1576
  -1  -9  12 1831.41 46.6756
   0  -9  12 474.356 22.0386
   1  -9  12 34.8639 32.9856
   2  -9  12 1147.58 49.8103
   3  -9  12 0.00000 40.4176
   4  -9  12 28.1539 21.6430
   5  -9  12 993.451 40.6982
   6  -9  12 14.0354 36.3860
   7  -9  12 58.1352 23.4341
   8  -9  12 806.335 43.7048
   9  -9  12 136.474 24.7167
  10  -9  12 8.35190 27.7254
  11  -9  12 818.367 105.416
  -8  -8  12 226.356 71.6945
  -7  -8  12 421.116 43.7910
  -6  -8  12 82.8312 24.0511
  -5  -8  12 57.2929 22.1614
  -4  -8  12 377.727 29.4406
  -3  -8  12 79.9477 19.9449
  -2  -8  12 56.4058 15.2343
  -1  -8  12 1304.07 27.5288
   0  -8  12 9.37228 9.69385
   1  -8  12 20.8145 32.9584
   2  -8  12 565.937 35.8525
   3  -8  12 435.907 61.0953
   4  -8  12 15.7933 18.1331
   5  -8  12 856.191 37.3540
   6  -8  12 117.470 15.1032
   7  -8  12 113.135 32.8239
   8  -8  12 331.068 30.6910
   9  -8  12 340.529 30.9964
  10  -8  12 23.4862 28.7503
  11  -8  12 83.1016 41.0603
  -9  -7  12 752.390 60.7350
  -8  -7  12 29.0942 30.7272
  -7  -7  12 65.5226 23.5193
  -6  -7  12 1530.29 41.2457
  -5  -7  12 5.39765 17.3711
  -4  -7  12 130.403 17.9359
  -3  -7  12 399.479 14.8276
  -2  -7  12 8.44463 9.33624
  -1  -7  12 1.16792 14.5548
   0  -7  12 1557.57 25.2273
   1  -7  12 210.862 40.3031
   4  -7  12 93.7141 27.1947
   5  -7  12 49.3682 27.0368
   6  -7  12 1020.52 24.1562
   7  -7  12 3.42819 18.0449
   8  -7  12 104.348 22.7685
   9  -7  12 888.873 38.4676
  10  -7  12 85.3625 26.1940
  11  -7  12 354.028 40.5231
 -10  -6  12 330.536 48.9578
  -9  -6  12 353.683 52.4352
  -8  -6  12 2.35813 25.2715
  -7  -6  12 603.259 30.6468
  -6  -6  12 169.463 19.9118
  -5  -6  12 13.5450 15.9490
  -4  -6  12 687.693 22.7204
  -3  -6  12 469.015 16.0976
  -2  -6  12 31.5041 21.7946
  -1  -6  12 480.067 17.3635
   0  -6  12 421.501 13.0219
   1  -6  12 340.572 64.0234
   3  -6  12 308.783 31.0091
   4  -6  12 205.254 23.1807
   5  -6  12 498.355 12.6534
   6  -6  12 201.977 13.9844
   7  -6  12 335.044 26.3898
   8  -6  12 249.666 24.4430
   9  -6  12 43.3603 23.1428
  10  -6  12 45.8776 25.1377
  11  -6  12 153.924 36.4156
 -10  -5  12 65.4423 45.5445
  -9  -5  12 367.958 46.2631
  -8  -5  12 562.660 36.0477
  -7  -5  12 46.4505 18.1323
  -6  -5  12 728.437 27.5850
  -5  -5  12 457.987 21.5836
  -4  -5  12 146.449 14.4056
  -3  -5  12 848.155 18.4904
  -2  -5  12 362.126 20.2752
  -1  -5  12 227.605 11.7950
   0  -5  12 1625.34 23.1790
   1  -5  12 638.900 15.1943
   2  -5  12 8.18611 13.9109
   3  -5  12 617.568 14.7251
   4  -5  12 376.270 11.5354
   5  -5  12 6.54056 9.93624
   6  -5  12 434.432 18.3983
   7  -5  12 430.282 22.8598
   8  -5  12 3.42181 20.0444
   9  -5  12 616.233 35.1283
  10  -5  12 84.5292 31.9987
  11  -5  12 0.00000 65.6128
 -11  -4  12 44.6661 37.2385
 -10  -4  12 9.07139 39.6198
  -9  -4  12 1412.99 55.5534
  -8  -4  12 114.969 42.3607
  -7  -4  12 217.168 32.4477
  -6  -4  12 865.041 24.8810
  -5  -4  12 38.9004 13.2551
  -4  -4  12 10.7093 11.9514
  -3  -4  12 1172.65 32.6033
  -2  -4  12 21.5451 9.95476
  -1  -4  12 338.816 12.2252
   0  -4  12 989.573 15.9996
   1  -4  12 21.5838 6.56600
   2  -4  12 45.6148 7.16653
   3  -4  12 787.303 14.7761
   4  -4  12 21.6594 9.82710
   5  -4  12 174.634 13.3979
   6  -4  12 1070.16 24.3440
   7  -4  12 0.00000 32.1195
   8  -4  12 27.4411 20.3853
   9  -4  12 360.307 32.5904
  10  -4  12 227.574 43.6803
  11  -4  12 27.2948 73.9875
 -11  -3  12 187.709 41.2403
 -10  -3  12 48.8068 41.8377
  -9  -3  12 150.120 42.6420
  -8  -3  12 382.608 37.1925
  -7  -3  12 26.0980 27.3258
  -6  -3  12 6.07779 12.4145
  -5  -3  12 1499.75 27.5824
  -4  -3  12 42.6404 14.0845
  -3  -3  12 61.2941 9.70763
  -2  -3  12 1507.25 21.8972
  -1  -3  12 51.9692 7.59949
   0  -3  12 109.009 8.28623
   1  -3  12 2562.02 27.7693
   2  -3  12 13.9129 8.30505
   3  -3  12 54.0242 10.1858
   4  -3  12 2154.60 31.6472
   5  -3  12 238.098 14.3801
   6  -3  12 118.495 27.7756
   7  -3  12 1578.57 40.5026
   8  -3  12 39.6681 19.6898
   9  -3  12 53.5354 30.8381
  10  -3  12 719.094 52.8134
  11  -3  12 64.4754 72.8075
 -12  -2  12 430.220 48.8041
 -11  -2  12 401.860 45.8302
 -10  -2  12 60.8988 33.5851
  -9  -2  12 437.301 32.6230
  -8  -2  12 837.090 29.4988
  -7  -2  12 68.7102 25.6493
  -6  -2  12 613.891 26.5788
  -5  -2  12 1488.78 32.3465
  -4  -2  12 7.80427 9.36759
  -3  -2  12 786.260 14.9005
  -2  -2  12 2859.98 32.6995
  -1  -2  12 332.103 12.5053
   0  -2  12 423.253 12.8460
   1  -2  12 2028.70 25.2432
   2  -2  12 17.9524 8.05371
   3  -2  12 357.403 19.2236
   4  -2  12 742.622 24.2279
   5  -2  12 316.801 21.7634
   6  -2  12 1484.62 30.4800
   7  -2  12 405.938 31.1709
   8  -2  12 85.4026 23.5967
   9  -2  12 199.103 34.5223
  10  -2  12 90.4000 33.7225
  11  -2  12 44.7802 35.5729
 -11  -1  12 31.5930 32.4455
 -10  -1  12 499.452 36.2540
  -9  -1  12 81.5302 20.8246
  -8  -1  12 187.036 21.1788
  -7  -1  12 808.973 29.9337
  -6  -1  12 291.634 14.5533
  -5  -1  12 49.1857 10.6358
  -4  -1  12 311.451 13.9952
  -3  -1  12 76.4227 8.71306
  -2  -1  12 651.163 16.1209
  -1  -1  12 2327.03 28.8468
   0  -1  12 23.2126 9.01331
   1  -1  12 638.183 30.9928
   2  -1  12 2448.54 43.8400
   3  -1  12 623.060 23.5486
   4  -1  12 281.231 19.5180
   5  -1  12 1208.66 32.3454
   6  -1  12 287.368 22.6673
   7  -1  12 687.233 36.7268
   8  -1  12 736.551 39.3037
   9  -1  12 16.7578 25.2267
  10  -1  12 239.489 38.7789
  11  -1  12 394.459 45.6013
 -12   0  12 18.1314 41.0777
 -11   0  12 1143.18 41.5265
 -10   0  12 466.354 30.8707
  -9   0  12 134.097 16.6119
  -8   0  12 1470.36 32.4446
  -7   0  12 507.489 20.7134
  -6   0  12 32.0692 12.2404
  -5   0  12 1021.62 21.7736
  -4   0  12 978.051 21.4978
  -3   0  12 11.5144 8.79642
  -2   0  12 1503.20 21.6722
  -1   0  12 1713.37 22.7218
   0   0  12 50.0895 9.54625
   1   0  12 2338.81 44.5263
   2   0  12 166.286 32.1171
   3   0  12 112.744 16.4506
   4   0  12 1750.37 38.0994
   5   0  12 9.40834 16.4551
   6   0  12 17.8406 21.1358
   7   0  12 848.552 40.2009
   8   0  12 16.9221 24.6477
   9   0  12 35.1980 26.6286
  10   0  12 477.397 66.1834
 -12   1  12 71.8483 24.4515
 -11   1  12 509.871 32.9761
 -10   1  12 333.415 25.3856
  -9   1  12 65.3907 19.8946
  -8   1  12 606.469 29.1588
  -7   1  12 738.701 28.2426
  -6   1  12 49.4602 12.9968
  -5   1  12 138.215 15.8982
  -4   1  12 641.956 18.5577
  -3   1  12 465.985 21.6248
  -2   1  12 11.6854 9.37897
  -1   1  12 882.885 18.5112
   0   1  12 483.245 14.1925
   1   1  12 0.35572 14.0035
   2   1  12 293.043 19.8858
   3   1  12 163.701 18.1700
   4   1  12 28.7284 19.6403
   5   1  12 1458.19 44.4270
   6   1  12 321.607 28.7004
   7   1  12 59.4428 25.1498
   8   1  12 859.212 44.5094
   9   1  12 22.3806 60.0428
  10   1  12 0.00000 84.4762
 -13   2  12 795.157 47.8686
 -12   2  12 11.2957 26.5705
 -11   2  12 230.136 25.2823
 -10   2  12 1193.79 37.7963
  -9   2  12 79.5359 31.7982
  -8   2  12 334.150 22.9217
  -7   2  12 1361.58 29.4248
  -6   2  12 16.4360 14.1444
  -5   2  12 678.083 24.0134
  -4   2  12 1988.53 48.0561
  -3   2  12 146.102 21.8929
  -2   2  12 567.235 17.7128
  -1   2  12 1266.69 22.2235
   0   2  12 126.650 11.0471
   1   2  12 122.829 17.4031
   2   2  12 697.074 32.1471
   3   2  12 79.4317 20.9259
   4   2  12 577.678 34.6831
   5   2  12 999.568 40.8375
   6   2  12 21.3755 23.8439
   7   2  12 453.665 38.5722
   8   2  12 440.829 45.8681
   9   2  12 45.3447 58.5399
 -13   3  12 133.018 31.6102
 -12   3  12 19.3213 27.1004
 -11   3  12 202.433 29.2075
 -10   3  12 6.67649 23.1999
  -9   3  12 228.101 33.0452
  -8   3  12 332.955 38.7109
  -7   3  12 42.7500 19.7499
  -6   3  12 722.848 22.9124
  -5   3  12 312.891 19.4323
  -4   3  12 27.6172 17.6734
  -3   3  12 322.291 18.3506
  -2   3  12 69.0713 12.9827
  -1   3  12 83.3328 12.7376
   0   3  12 928.176 26.6124
   1   3  12 26.4711 13.6746
   2   3  12 62.1057 20.9042
   3   3  12 756.628 37.1400
   4   3  12 189.003 26.6601
   5   3  12 36.6699 42.0723
   6   3  12 317.958 49.1696
   7   3  12 8.24759 36.0138
   8   3  12 134.755 43.7537
 -12   4  12 222.786 31.4240
 -11   4  12 57.4571 27.2639
 -10   4  12 409.795 50.4189
  -9   4  12 666.866 36.6091
  -8   4  12 57.7165 37.1535
  -7   4  12 882.055 39.5034
  -6   4  12 657.456 25.3808
  -5   4  12 8.09050 14.8675
  -4   4  12 963.507 24.8525
  -3   4  12 684.749 26.6461
  -2   4  12 54.3045 16.2487
  -1   4  12 2217.75 35.5949
   0   4  12 714.894 27.3093
   1   4  12 38.1236 15.9829
   2   4  12 1722.96 37.7929
   3   4  12 186.969 18.3811
   4   4  12 16.5572 21.6832
   5   4  12 964.948 70.8310
   6   4  12 126.655 46.6501
   7   4  12 0.00000 85.9967
   8   4  12 728.010 55.9030
 -12   5  12 24.5231 27.7172
 -11   5  12 25.7044 26.6552
 -10   5  12 596.809 40.4809
  -9   5  12 23.6301 37.7623
  -8   5  12 72.7557 26.3970
  -7   5  12 468.890 25.4382
  -6   5  12 56.3967 17.0732
  -5   5  12 143.419 17.7523
  -4   5  12 679.585 25.0518
  -3   5  12 287.174 28.5200
  -2   5  12 211.797 27.7429
  -1   5  12 251.082 26.4387
   0   5  12 412.303 33.7949
   1   5  12 97.8226 55.5455
   2   5  12 536.624 27.4894
   3   5  12 139.295 24.2365
   4   5  12 202.591 27.0683
   5   5  12 199.578 54.6747
   6   5  12 432.710 69.9816
   7   5  12 57.1631 45.3794
 -12   6  12 567.308 41.4125
 -11   6  12 71.4289 28.5835
 -10   6  12 49.8900 26.2068
  -9   6  12 1257.12 44.2862
  -8   6  12 240.199 29.3176
  -7   6  12 31.9252 18.5000
  -6   6  12 635.078 28.3509
  -5   6  12 181.428 20.9852
  -4   6  12 14.9136 27.1473
  -3   6  12 3042.97 61.6402
  -2   6  12 66.7715 28.9819
  -1   6  12 16.9228 27.7803
   0   6  12 2335.23 77.3599
   1   6  12 106.686 53.5675
   2   6  12 47.2753 23.1191
   3   6  12 1511.58 47.2422
   4   6  12 20.7016 25.1524
   5   6  12 193.666 29.7505
   6   6  12 488.271 47.3028
 -11   7  12 55.0971 27.9005
 -10   7  12 276.357 30.9213
  -9   7  12 372.442 30.1778
  -8   7  12 149.237 25.4921
  -7   7  12 78.6412 20.1594
  -6   7  12 241.540 21.4402
  -5   7  12 58.4307 36.3384
  -4   7  12 180.918 38.1839
  -3   7  12 416.032 29.7417
  -2   7  12 145.609 28.0675
  -1   7  12 50.0796 27.6521
   0   7  12 28.8248 42.4201
   1   7  12 955.816 64.1305
   2   7  12 45.7033 25.2370
   3   7  12 40.7749 26.1108
   4   7  12 336.227 33.1728
 -11   8  12 328.936 42.4559
 -10   8  12 8.80567 32.4926
  -9   8  12 395.622 49.0411
  -8   8  12 840.140 51.2774
  -7   8  12 61.1703 26.0635
  -6   8  12 316.758 39.4879
  -5   8  12 801.079 50.1318
  -4   8  12 15.1541 49.4999
  -3   8  12 404.951 30.9637
  -2   8  12 410.921 36.1210
  -1   8  12 8.36660 44.2260
   0   8  12 315.079 39.6395
   1   8  12 462.525 40.6812
   2   8  12 32.0952 27.2428
   3   8  12 349.628 34.4806
  -9   9  12 444.249 62.4467
  -8   9  12 39.8000 32.4074
  -7   9  12 23.4036 28.5974
  -6   9  12 302.682 47.2723
  -5   9  12 40.1704 46.6449
  -4   9  12 30.7985 47.5688
  -3   9  12 171.642 31.0452
  -2   9  12 36.2610 43.6163
  -1   9  12 0.00000 90.0770
   0   9  12 129.468 33.3533
   1   9  12 54.8222 33.0800
  -8  10  12 427.981 75.6214
  -7  10  12 89.1439 42.1735
  -6  10  12 0.00000 51.4640
  -5  10  12 627.336 86.0026
  -4  10  12 85.2622 49.4808
  -3  10  12 39.8584 45.5563
  -2  10  12 596.712 75.3552
  -1  10  12 140.983 44.8153
   0 -13  13 111.273 45.2616
   1 -13  13 75.3832 41.9826
   2 -13  13 492.819 100.856
   3 -13  13 0.00000 132.780
   4 -13  13 11.0152 117.718
   5 -13  13 126.090 65.7811
   6 -13  13 24.6977 66.5788
  -3 -12  13 253.815 69.4754
  -2 -12  13 25.1408 35.6123
  -1 -12  13 39.6941 53.1877
   0 -12  13 440.230 31.9026
   1 -12  13 74.0216 52.3051
   3 -12  13 559.479 93.9013
   4 -12  13 22.9015 67.7511
   5 -12  13 0.00000 33.9788
   6 -12  13 273.192 45.5752
   7 -12  13 54.0615 39.6008
   8 -12  13 24.7020 38.8955
  -4 -11  13 116.575 26.7672
  -3 -11  13 702.268 110.148
  -1 -11  13 251.220 38.7658
   0 -11  13 394.316 28.0905
   1 -11  13 18.2873 36.8964
   2 -11  13 120.862 47.9291
   3 -11  13 60.8491 43.5105
   4 -11  13 9.99895 29.2202
   5 -11  13 229.953 25.6957
   6 -11  13 223.475 26.2686
   7 -11  13 67.3163 38.5010
   8 -11  13 6.83108 35.2691
   9 -11  13 97.0066 40.6875
  -6 -10  13 69.1533 30.6119
  -5 -10  13 477.561 35.5784
  -4 -10  13 59.7604 24.4669
  -3 -10  13 69.5971 41.4387
  -2 -10  13 915.987 75.1111
  -1 -10  13 14.8362 21.9305
   0 -10  13 468.047 29.3233
   1 -10  13 917.389 49.8599
   2 -10  13 112.640 31.3065
   3 -10  13 160.910 48.2620
   4 -10  13 464.401 30.4447
   5 -10  13 16.8910 21.3558
   6 -10  13 284.049 32.5937
   7 -10  13 589.665 42.3300
   8 -10  13 140.379 72.0140
   9 -10  13 195.253 41.9815
  10 -10  13 483.419 52.9073
  -7  -9  13 0.00000 64.7463
  -6  -9  13 331.174 86.9737
  -5  -9  13 85.4679 24.2242
  -4  -9  13 111.120 23.2544
  -3  -9  13 793.098 34.0804
  -2  -9  13 431.562 28.1140
  -1  -9  13 0.00000 28.8113
   0  -9  13 2074.83 34.8567
   1  -9  13 84.2324 31.5919
   2  -9  13 0.00000 31.7428
   3  -9  13 812.722 44.0046
   4  -9  13 64.1681 20.5478
   5  -9  13 15.2209 23.4844
   6  -9  13 476.663 40.1072
   7  -9  13 0.00000 51.2717
   8  -9  13 0.00000 65.0780
   9  -9  13 266.127 27.0233
  10  -9  13 5.77286 52.1038
  -8  -8  13 74.4413 59.4591
  -7  -8  13 141.417 91.9533
  -6  -8  13 21.0467 34.0904
  -5  -8  13 223.919 24.9273
  -4  -8  13 326.345 25.0033
  -3  -8  13 242.146 18.5913
  -2  -8  13 438.398 22.0871
  -1  -8  13 333.709 22.0612
   0  -8  13 23.7307 14.1616
   1  -8  13 934.488 35.2154
   2  -8  13 357.269 33.9468
   3  -8  13 153.653 45.0817
   4  -8  13 639.091 30.0385
   5  -8  13 424.785 33.1974
   6  -8  13 0.00000 62.1055
   7  -8  13 693.395 35.5173
   8  -8  13 98.8574 43.6566
   9  -8  13 28.5099 22.9651
  10  -8  13 512.796 45.0123
  -9  -7  13 0.00000 42.6353
  -8  -7  13 987.061 79.3395
  -7  -7  13 61.9016 28.5417
  -6  -7  13 15.6052 21.2070
  -5  -7  13 587.942 32.1731
  -4  -7  13 10.2426 16.2872
  -3  -7  13 97.3359 12.4478
  -2  -7  13 1353.40 23.7908
  -1  -7  13 10.4735 14.7062
   0  -7  13 4.75257 12.0803
   1  -7  13 1246.32 34.0604
   2  -7  13 2.49855 55.6748
   4  -7  13 926.015 44.6743
   5  -7  13 0.00000 24.6711
   6  -7  13 120.163 17.1980
   7  -7  13 644.280 35.0829
   8  -7  13 27.6942 21.2166
   9  -7  13 41.2706 23.4263
  10  -7  13 327.350 36.4665
  11  -7  13 13.3948 37.3603
 -10  -6  13 208.356 36.0557
  -9  -6  13 59.3225 50.5070
  -8  -6  13 4.46522 27.5273
  -7  -6  13 698.097 30.9331
  -6  -6  13 99.7502 18.9191
  -5  -6  13 87.8543 17.7062
  -4  -6  13 202.249 15.9321
  -3  -6  13 14.8675 8.22756
  -2  -6  13 0.00000 13.1456
  -1  -6  13 1178.21 24.1819
   0  -6  13 304.524 14.4888
   1  -6  13 222.615 31.7289
   3  -6  13 0.00000 71.9828
   4  -6  13 0.00000 22.7508
   5  -6  13 864.315 15.7325
   6  -6  13 8.31523 13.0625
   7  -6  13 71.2599 19.9506
   8  -6  13 860.734 35.8299
   9  -6  13 0.00000 21.8738
  10  -6  13 149.866 33.5856
  11  -6  13 202.908 37.6950
 -10  -5  13 759.725 52.7950
  -9  -5  13 44.2133 49.5784
  -8  -5  13 524.711 37.1342
  -7  -5  13 976.648 31.6632
  -6  -5  13 30.3332 16.5759
  -5  -5  13 922.734 25.6817
  -4  -5  13 434.026 20.2139
  -3  -5  13 0.00000 18.7714
  -2  -5  13 1410.02 27.7377
  -1  -5  13 423.222 15.2043
   0  -5  13 0.00000 10.0729
   1  -5  13 1295.90 42.4179
   2  -5  13 430.499 16.6647
   3  -5  13 18.7454 6.13895
   4  -5  13 412.221 12.4369
   5  -5  13 522.248 17.3464
   6  -5  13 3.13840 11.7031
   7  -5  13 377.395 27.8014
   8  -5  13 289.579 26.5627
   9  -5  13 65.5648 30.0494
  10  -5  13 452.642 48.3071
  11  -5  13 225.026 38.5316
 -11  -4  13 176.489 39.6403
 -10  -4  13 16.0285 39.8949
  -9  -4  13 49.3620 33.0434
  -8  -4  13 119.971 29.9239
  -7  -4  13 167.920 29.1644
  -6  -4  13 306.631 18.8208
  -5  -4  13 321.427 18.2089
  -4  -4  13 296.021 17.6313
  -3  -4  13 249.895 25.8113
  -2  -4  13 198.035 15.7688
  -1  -4  13 580.786 15.0602
   0  -4  13 231.414 11.3707
   1  -4  13 11.9581 7.28877
   2  -4  13 522.200 12.9334
   3  -4  13 93.2815 9.23931
   4  -4  13 21.5230 10.2136
   5  -4  13 642.597 19.3591
   6  -4  13 885.280 23.3164
   7  -4  13 136.861 17.4592
   8  -4  13 543.296 31.9800
   9  -4  13 214.176 33.9049
  10  -4  13 68.3370 39.6778
  11  -4  13 88.2347 66.8865
 -11  -3  13 0.00000 38.7103
 -10  -3  13 885.612 50.2954
  -9  -3  13 486.931 38.1429
  -8  -3  13 37.3818 37.0554
  -7  -3  13 1958.56 40.9965
  -6  -3  13 156.219 13.9143
  -5  -3  13 9.68583 14.5237
  -4  -3  13 3923.21 55.0352
  -3  -3  13 95.4749 11.7515
  -2  -3  13 215.515 10.9994
  -1  -3  13 2294.39 30.9127
   0  -3  13 51.0029 7.75499
   1  -3  13 18.6383 8.63776
   2  -3  13 1023.58 20.4835
   3  -3  13 157.949 12.1554
   4  -3  13 204.015 13.0670
   5  -3  13 1933.45 31.3461
   6  -3  13 331.964 24.0668
   7  -3  13 68.7995 28.7997
   8  -3  13 383.684 39.7947
   9  -3  13 26.4102 30.0935
  10  -3  13 109.223 41.5987
  11  -3  13 720.270 80.8939
 -12  -2  13 77.9562 42.4996
 -11  -2  13 18.2772 40.6249
 -10  -2  13 627.840 45.1989
  -9  -2  13 187.229 25.4355
  -8  -2  13 77.0767 34.3289
  -7  -2  13 338.489 39.6451
  -6  -2  13 641.317 27.0300
  -5  -2  13 16.6185 15.1133
  -4  -2  13 753.219 16.9039
  -3  -2  13 238.326 12.0380
  -2  -2  13 27.2003 8.48681
  -1  -2  13 229.156 11.7580
   0  -2  13 1447.90 21.8530
   1  -2  13 13.6233 9.88703
   2  -2  13 229.718 11.2315
   3  -2  13 1240.09 28.5199
   4  -2  13 5.46292 13.8001
   5  -2  13 39.2195 15.7362
   6  -2  13 1399.75 49.4676
   7  -2  13 424.232 41.2249
   8  -2  13 52.4983 35.5700
   9  -2  13 452.538 47.4777
  10  -2  13 20.4053 33.0606
  11  -2  13 45.4368 36.5343
 -11  -1  13 0.00000 42.3278
 -10  -1  13 79.1278 30.5555
  -9  -1  13 1204.49 42.1731
  -8  -1  13 46.8208 38.3176
  -7  -1  13 209.448 20.6235
  -6  -1  13 2079.41 33.4173
  -5  -1  13 45.7149 11.2418
  -4  -1  13 458.780 17.0329
  -3  -1  13 2258.98 26.7744
  -2  -1  13 70.1451 9.97373
  -1  -1  13 994.171 19.2026
   0  -1  13 2353.13 29.8922
   1  -1  13 180.667 18.4336
   2  -1  13 148.702 21.0960
   3  -1  13 1290.93 30.7698
   4  -1  13 6.50068 14.9040
   5  -1  13 511.819 26.7617
   6  -1  13 925.788 37.5452
   7  -1  13 39.7627 45.9403
   8  -1  13 35.0992 24.5290
   9  -1  13 591.021 50.8632
  10  -1  13 50.6936 35.3002
 -12   0  13 100.056 132.901
 -11   0  13 136.449 28.5498
 -10   0  13 408.834 28.3342
  -9   0  13 15.8202 20.0034
  -8   0  13 43.7289 19.4643
  -7   0  13 300.839 17.6170
  -6   0  13 40.4010 12.7704
  -5   0  13 222.590 15.2312
  -4   0  13 135.603 15.2144
  -3   0  13 55.0400 10.1918
  -2   0  13 977.198 18.5228
  -1   0  13 81.8996 10.7492
   0   0  13 5.90482 10.0382
   1   0  13 534.809 27.9957
   2   0  13 493.593 28.2767
   3   0  13 7.08879 15.0919
   4   0  13 444.088 26.4770
   5   0  13 297.316 22.4063
   6   0  13 285.971 26.9797
   7   0  13 457.603 35.4406
   8   0  13 126.741 27.8968
   9   0  13 18.2560 34.5184
  10   0  13 113.884 37.8581
 -12   1  13 461.910 45.1607
 -11   1  13 743.945 36.8526
 -10   1  13 21.7185 21.4099
  -9   1  13 862.969 33.9807
  -8   1  13 561.810 29.7774
  -7   1  13 503.797 22.0678
  -6   1  13 1188.43 26.8040
  -5   1  13 231.293 19.8085
  -4   1  13 261.367 24.3147
  -3   1  13 1427.31 26.2326
  -2   1  13 983.598 20.5632
  -1   1  13 552.668 16.7260
   0   1  13 1311.97 21.1653
   1   1  13 447.839 25.9196
   2   1  13 0.00000 29.5598
   3   1  13 410.833 25.7391
   4   1  13 449.813 32.8261
   5   1  13 8.95250 21.7489
   6   1  13 1366.44 46.7516
   7   1  13 121.386 26.9172
   8   1  13 0.89578 25.8958
   9   1  13 571.319 60.3473
 -12   2  13 653.209 43.1217
 -11   2  13 12.8658 21.9314
 -10   2  13 18.4749 20.7270
  -9   2  13 1030.04 35.3237
  -8   2  13 136.722 20.5165
  -7   2  13 409.914 25.1751
  -6   2  13 188.435 24.4201
  -5   2  13 34.6333 17.6100
  -4   2  13 67.6534 25.9410
  -3   2  13 916.052 29.8798
  -2   2  13 145.953 12.9085
  -1   2  13 239.132 13.1143
   0   2  13 200.785 12.4413
   1   2  13 315.897 26.7609
   2   2  13 4.90158 18.9491
   3   2  13 277.179 25.6153
   4   2  13 306.188 27.7141
   5   2  13 6.34441 22.5985
   6   2  13 116.067 26.8695
   7   2  13 384.251 33.6165
   8   2  13 21.6374 32.9499
   9   2  13 56.4784 61.8820
 -12   3  13 31.1036 27.7508
 -11   3  13 817.551 43.7310
 -10   3  13 27.4239 21.2730
  -9   3  13 149.820 36.7883
  -8   3  13 2628.00 65.2797
  -7   3  13 131.924 22.0613
  -6   3  13 299.181 17.7543
  -5   3  13 1356.04 29.7519
  -4   3  13 0.00000 31.4303
  -3   3  13 455.765 26.8435
  -2   3  13 1505.46 28.0077
  -1   3  13 14.1025 12.0839
   0   3  13 529.787 21.8631
   1   3  13 898.713 26.1149
   2   3  13 173.961 24.1592
   3   3  13 215.367 25.8670
   4   3  13 891.466 41.8859
   5   3  13 28.9501 24.6717
   6   3  13 46.5605 51.4564
   7   3  13 647.979 48.8937
   8   3  13 146.240 45.7070
 -12   4  13 275.326 33.2931
 -11   4  13 383.624 35.2514
 -10   4  13 26.0393 37.1702
  -9   4  13 378.747 31.4795
  -8   4  13 547.505 42.0940
  -7   4  13 171.889 26.5132
  -6   4  13 471.618 24.8237
  -5   4  13 356.617 22.0027
  -4   4  13 141.924 17.8234
  -3   4  13 841.830 27.6965
  -2   4  13 249.333 16.7000
  -1   4  13 437.537 20.4257
   0   4  13 181.014 17.2214
   1   4  13 160.992 18.3014
   2   4  13 218.790 19.7696
   3   4  13 302.346 30.0288
   4   4  13 53.5547 25.6624
   5   4  13 144.601 91.1166
   6   4  13 37.5237 46.1297
   7   4  13 56.9713 89.6154
 -12   5  13 20.7245 29.6191
 -11   5  13 129.601 29.2559
 -10   5  13 835.898 51.7185
  -9   5  13 39.4628 45.1093
  -8   5  13 665.349 53.8979
  -7   5  13 634.781 27.8737
  -6   5  13 150.010 18.6784
  -5   5  13 375.717 24.1207
  -4   5  13 584.663 25.3836
  -3   5  13 79.9824 19.1998
  -2   5  13 898.598 32.6393
  -1   5  13 1047.23 33.8299
   0   5  13 58.9502 17.4600
   1   5  13 755.044 49.1774
   2   5  13 818.901 42.5673
   3   5  13 86.4987 26.9451
   4   5  13 504.014 42.5800
   5   5  13 694.139 110.469
   6   5  13 105.610 62.7568
 -11   6  13 820.329 45.5993
 -10   6  13 148.436 28.4717
  -9   6  13 14.0647 26.6545
  -8   6  13 713.579 42.0749
  -7   6  13 84.7810 19.8401
  -6   6  13 49.6395 18.6798
  -5   6  13 388.907 24.9425
  -4   6  13 321.279 31.7136
  -3   6  13 147.376 31.8182
  -2   6  13 738.543 38.3157
  -1   6  13 51.1655 26.5742
   0   6  13 156.004 40.6213
   1   6  13 633.896 60.2709
   2   6  13 0.00000 25.9711
   3   6  13 25.4135 27.5795
   4   6  13 301.718 30.8923
   5   6  13 10.8129 41.8630
 -11   7  13 18.2077 34.8089
 -10   7  13 516.073 38.6565
  -9   7  13 134.746 26.8373
  -8   7  13 2.55857 23.2823
  -7   7  13 675.625 35.5962
  -6   7  13 221.925 21.6901
  -5   7  13 89.4545 49.1033
  -4   7  13 969.199 48.9107
  -3   7  13 93.7101 29.2148
  -2   7  13 69.1321 30.6337
  -1   7  13 500.392 33.4930
   0   7  13 77.2897 48.4245
   1   7  13 36.9298 49.6330
   2   7  13 575.194 46.7569
   3   7  13 101.180 32.6776
   4   7  13 7.87667 26.9676
 -10   8  13 424.842 42.8491
  -9   8  13 3.70124 40.0207
  -8   8  13 321.210 37.8135
  -7   8  13 444.903 39.6148
  -6   8  13 43.7299 28.7699
  -5   8  13 126.824 46.0465
  -4   8  13 554.358 48.2766
  -3   8  13 51.8766 31.3717
  -2   8  13 53.4945 33.6819
  -1   8  13 389.036 66.8208
   0   8  13 72.4185 42.3186
   1   8  13 85.5503 60.2867
   2   8  13 258.097 36.3211
  -9   9  13 340.647 49.9577
  -8   9  13 36.1437 32.8226
  -7   9  13 177.283 35.8622
  -6   9  13 217.379 52.7958
  -5   9  13 17.4823 45.0239
  -4   9  13 269.108 49.2818
  -3   9  13 207.059 38.0791
  -2   9  13 122.735 60.4414
  -1   9  13 404.458 57.9533
   0   9  13 521.557 46.6582
  -5  10  13 23.3976 52.1286
  -4  10  13 550.833 59.5732
  -3  10  13 169.425 57.7718
   0 -13  14 0.00000 57.4141
   1 -13  14 118.732 43.0699
   2 -13  14 388.577 104.866
   4 -13  14 19.8025 118.730
   5 -13  14 216.819 69.5415
   6 -13  14 0.00000 48.1264
  -2 -12  14 507.248 44.9947
  -1 -12  14 118.521 44.8623
   0 -12  14 7.73976 31.9982
   1 -12  14 225.399 42.3890
   2 -12  14 200.878 89.0479
   3 -12  14 25.0606 69.4692
   4 -12  14 353.241 72.0794
   5 -12  14 24.6586 29.2695
   6 -12  14 9.33750 37.3578
   7 -12  14 412.800 56.3972
   8 -12  14 65.2643 54.0123
  -4 -11  14 115.035 26.9033
  -3 -11  14 22.7652 50.3805
  -1 -11  14 663.338 40.5226
   0 -11  14 102.816 19.0870
   1 -11  14 6.34560 43.3819
   3 -11  14 0.00000 103.603
   4 -11  14 65.3545 22.5880
   5 -11  14 248.035 26.1770
   6 -11  14 77.1205 24.8616
   7 -11  14 57.4966 29.9267
   8 -11  14 720.110 60.1197
   9 -11  14 39.6650 38.9100
  -6 -10  14 9.42354 29.8060
  -5 -10  14 18.5562 24.6872
  -4 -10  14 537.192 36.0561
  -3 -10  14 64.1936 40.7926
  -1 -10  14 1763.91 49.7246
   0 -10  14 47.9863 17.1209
   1 -10  14 176.661 39.0060
   2 -10  14 775.503 38.7387
   3 -10  14 49.1389 39.8289
   4 -10  14 49.5747 21.4230
   5 -10  14 594.218 34.0347
   6 -10  14 14.1097 26.2275
   7 -10  14 59.4152 28.4338
   8 -10  14 331.748 42.9085
   9 -10  14 0.00000 36.1493
  10 -10  14 0.00000 52.6318
  -7  -9  14 93.1670 58.6539
  -6  -9  14 340.647 90.7408
  -5  -9  14 25.0692 23.5625
  -4  -9  14 80.7383 23.1766
  -3  -9  14 886.641 40.3968
  -2  -9  14 127.733 18.1066
  -1  -9  14 37.3932 19.2229
   0  -9  14 865.053 19.8576
   1  -9  14 133.781 34.0483
   2  -9  14 0.00000 34.6441
   3  -9  14 665.386 44.7872
   4  -9  14 73.4455 21.3094
   5  -9  14 128.479 22.4403
   6  -9  14 505.897 37.5148
   7  -9  14 10.5449 30.6504
   8  -9  14 0.00000 64.3690
   9  -9  14 306.955 29.2618
  10  -9  14 0.00000 32.0772
  -8  -8  14 49.8240 59.1652
  -7  -8  14 290.276 88.0017
  -6  -8  14 430.135 57.2535
  -5  -8  14 29.3458 22.0599
  -4  -8  14 355.779 27.2897
  -3  -8  14 667.615 31.7005
  -2  -8  14 0.00000 13.7923
  -1  -8  14 438.108 28.2692
   0  -8  14 576.000 15.3377
   1  -8  14 0.00000 29.3511
   2  -8  14 1117.46 44.0101
   3  -8  14 630.952 43.1019
   4  -8  14 8.15234 18.2663
   5  -8  14 982.825 39.9237
   6  -8  14 81.6788 62.7201
   7  -8  14 23.0405 27.4833
   8  -8  14 403.563 39.7232
   9  -8  14 45.5731 26.0203
  10  -8  14 4.36699 51.9554
  -9  -7  14 26.2069 31.6233
  -8  -7  14 62.0534 37.5329
  -7  -7  14 136.732 33.5940
  -6  -7  14 0.00000 20.7549
  -5  -7  14 206.449 23.9341
  -4  -7  14 348.165 26.7263
  -3  -7  14 40.2681 11.7498
  -2  -7  14 280.973 16.7908
  -1  -7  14 188.501 15.6232
   0  -7  14 8.23744 10.8134
   1  -7  14 87.0263 22.6929
   2  -7  14 498.738 37.6991
   4  -7  14 297.600 32.0763
   5  -7  14 138.016 30.2540
   6  -7  14 363.643 30.3235
   7  -7  14 40.8282 34.1322
   8  -7  14 29.2274 23.0515
   9  -7  14 244.327 29.0253
  10  -7  14 10.9473 29.3950
  11  -7  14 0.00000 32.4559
  -9  -6  14 795.854 61.3202
  -8  -6  14 83.4938 30.0042
  -7  -6  14 62.7577 26.9421
  -6  -6  14 753.401 30.2437
  -5  -6  14 88.3250 17.8385
  -4  -6  14 65.6848 16.2205
  -3  -6  14 1053.32 20.5444
  -2  -6  14 148.428 16.5063
  -1  -6  14 91.0981 14.8909
   0  -6  14 1382.60 18.2123
   1  -6  14 238.257 31.7324
   4  -6  14 96.9682 9.99442
   5  -6  14 50.2656 9.98052
   6  -6  14 1065.11 32.7520
   7  -6  14 14.2190 22.0523
   8  -6  14 25.5226 20.9433
   9  -6  14 526.807 45.2033
  10  -6  14 0.54356 30.1746
  11  -6  14 66.6917 35.5344
 -10  -5  14 153.695 47.5710
  -9  -5  14 452.400 55.8240
  -8  -5  14 41.0568 24.1062
  -7  -5  14 51.1890 22.8107
  -6  -5  14 412.918 25.7643
  -5  -5  14 226.502 18.4606
  -4  -5  14 82.6347 14.0677
  -3  -5  14 325.809 16.1157
  -2  -5  14 568.839 29.8002
  -1  -5  14 37.5827 14.8763
   0  -5  14 12.1512 11.3522
   1  -5  14 379.382 14.8522
   2  -5  14 258.281 10.8872
   3  -5  14 82.8071 8.90937
   4  -5  14 283.288 14.3253
   5  -5  14 35.4171 10.9849
   6  -5  14 0.00000 16.6704
   7  -5  14 623.955 30.8388
   8  -5  14 42.8691 27.3139
   9  -5  14 38.5244 30.5175
  10  -5  14 347.647 43.5655
  11  -5  14 63.4262 35.5224
 -11  -4  14 504.461 45.4250
 -10  -4  14 0.00000 46.0746
  -9  -4  14 246.892 46.9256
  -8  -4  14 734.811 38.1935
  -7  -4  14 40.5337 21.5264
  -6  -4  14 391.021 22.3035
  -5  -4  14 1192.21 26.5051
  -4  -4  14 7.15165 14.1195
  -3  -4  14 1354.41 27.5380
  -2  -4  14 1315.81 30.8042
  -1  -4  14 0.00000 11.6075
   0  -4  14 705.619 19.1094
   1  -4  14 1593.78 23.1839
   2  -4  14 184.276 10.7726
   3  -4  14 523.007 16.6589
   4  -4  14 1147.28 22.7789
   5  -4  14 56.4748 12.3008
   6  -4  14 947.243 26.7765
   7  -4  14 878.247 33.0293
   8  -4  14 51.7633 28.9740
   9  -4  14 341.871 38.0915
  10  -4  14 331.626 47.9082
  11  -4  14 35.7309 71.8142
 -11  -3  14 215.061 39.6412
 -10  -3  14 45.5186 42.3917
  -9  -3  14 346.086 33.7479
  -8  -3  14 216.780 43.8666
  -7  -3  14 610.444 45.1973
  -6  -3  14 748.746 29.0010
  -5  -3  14 103.634 17.0327
  -4  -3  14 417.277 22.9965
  -3  -3  14 1559.07 27.2481
  -2  -3  14 30.8736 16.3514
  -1  -3  14 481.029 15.3995
   0  -3  14 912.434 17.3215
   1  -3  14 297.469 14.3757
   2  -3  14 68.4396 11.0445
   3  -3  14 412.084 16.3889
   4  -3  14 0.00000 10.0749
   5  -3  14 266.083 20.3674
   6  -3  14 42.2080 19.9124
   7  -3  14 51.4339 36.3127
   8  -3  14 174.330 32.9668
   9  -3  14 216.018 35.5599
  10  -3  14 58.0034 39.8259
 -11  -2  14 580.332 45.9566
 -10  -2  14 320.409 45.8615
  -9  -2  14 0.00000 22.9760
  -8  -2  14 853.589 43.0658
  -7  -2  14 763.114 44.6251
  -6  -2  14 10.3074 16.6314
  -5  -2  14 1423.14 33.0098
  -4  -2  14 527.011 16.4296
  -3  -2  14 28.1746 8.88898
  -2  -2  14 2709.28 32.7753
  -1  -2  14 856.216 16.8206
   0  -2  14 115.619 10.7048
   1  -2  14 2594.10 33.9822
   2  -2  14 522.801 21.8714
   3  -2  14 158.917 15.8619
   4  -2  14 1437.53 33.0697
   5  -2  14 293.521 22.0731
   6  -2  14 50.7146 39.7748
   7  -2  14 630.059 46.4463
   8  -2  14 148.405 39.7585
   9  -2  14 9.65138 30.9499
  10  -2  14 492.171 46.9300
 -12  -1  14 10.6721 41.9757
 -11  -1  14 782.741 49.5513
 -10  -1  14 86.4210 30.9750
  -9  -1  14 45.3847 23.2894
  -8  -1  14 404.677 37.3080
  -7  -1  14 74.4409 60.9105
  -6  -1  14 50.8479 12.3708
  -5  -1  14 2309.35 35.4779
  -4  -1  14 12.9881 10.7691
  -3  -1  14 18.1852 8.67633
  -2  -1  14 1351.15 22.7178
  -1  -1  14 410.756 15.8131
   0  -1  14 23.6319 10.5012
   1  -1  14 844.281 25.5406
   2  -1  14 74.1798 16.5493
   3  -1  14 471.441 24.0905
   4  -1  14 413.185 25.3630
   5  -1  14 111.218 19.1793
   6  -1  14 4.53530 24.3002
   7  -1  14 85.4957 43.4207
   8  -1  14 87.9882 40.4571
   9  -1  14 10.6001 32.5981
  10  -1  14 72.4257 37.4178
 -12   0  14 105.258 72.2336
 -11   0  14 13.6076 32.9814
 -10   0  14 988.631 40.0031
  -9   0  14 44.1601 21.0333
  -8   0  14 0.00000 18.7600
  -7   0  14 559.181 28.8549
  -6   0  14 53.3732 17.0810
  -5   0  14 7.33816 12.3001
  -4   0  14 1226.71 23.5545
  -3   0  14 253.766 13.2264
  -2   0  14 336.657 14.9308
  -1   0  14 2664.92 36.5660
   0   0  14 113.152 11.7473
   1   0  14 199.878 30.1436
   2   0  14 927.209 34.0657
   3   0  14 1.22201 15.6972
   4   0  14 366.333 25.6648
   5   0  14 1287.63 42.5463
   6   0  14 28.9292 22.4492
   7   0  14 419.035 33.6113
   8   0  14 616.350 46.1197
   9   0  14 29.6696 33.1633
 -12   1  14 58.4800 56.4586
 -11   1  14 440.111 31.9236
 -10   1  14 728.923 35.7933
  -9   1  14 110.288 21.9905
  -8   1  14 338.539 24.6847
  -7   1  14 90.7398 16.9585
  -6   1  14 276.752 19.6884
  -5   1  14 630.738 26.7243
  -4   1  14 489.425 20.1699
  -3   1  14 44.4886 12.6074
  -2   1  14 1295.56 23.7422
  -1   1  14 109.725 11.5892
   0   1  14 82.0018 11.7389
   1   1  14 689.839 34.6710
   2   1  14 46.5602 30.4012
   3   1  14 44.2171 21.0486
   4   1  14 435.684 33.3374
   5   1  14 22.2093 22.5546
   6   1  14 122.263 25.9566
   7   1  14 299.442 31.5372
   8   1  14 31.6069 27.2863
   9   1  14 45.1856 36.2525
 -12   2  14 285.591 39.3692
 -11   2  14 252.797 26.8234
 -10   2  14 511.298 32.4850
  -9   2  14 359.560 26.1890
  -8   2  14 146.228 21.3538
  -7   2  14 352.314 23.8447
  -6   2  14 293.806 27.4912
  -5   2  14 24.1163 17.8615
  -4   2  14 459.560 33.4050
  -3   2  14 640.449 29.5812
  -2   2  14 45.0700 13.0357
  -1   2  14 1549.54 27.1984
   0   2  14 628.864 21.4643
   1   2  14 9.01874 19.1016
   2   2  14 908.971 38.0933
   3   2  14 833.139 38.0277
   4   2  14 31.5057 22.8247
   5   2  14 1082.58 44.8085
   6   2  14 217.590 29.7154
   7   2  14 19.1376 26.9775
   8   2  14 587.664 45.5710
 -12   3  14 162.250 31.6472
 -11   3  14 34.2702 27.1399
 -10   3  14 1220.71 39.3101
  -9   3  14 359.616 37.2436
  -8   3  14 31.4784 21.2072
  -7   3  14 1932.67 46.8985
  -6   3  14 15.9291 13.0269
  -5   3  14 42.8683 14.8671
  -4   3  14 2267.09 55.0139
  -3   3  14 52.1402 27.8685
  -2   3  14 38.7840 13.4702
  -1   3  14 776.406 22.0525
   0   3  14 97.6973 14.9807
   1   3  14 80.0286 14.1596
   2   3  14 567.047 35.9843
   3   3  14 18.1594 22.3775
   4   3  14 7.56015 23.7929
   5   3  14 452.272 36.0939
   6   3  14 25.6918 27.0561
   7   3  14 82.2135 30.0870
 -12   4  14 458.905 37.1622
 -11   4  14 43.4450 27.5412
 -10   4  14 16.6527 32.5970
  -9   4  14 1561.28 52.9733
  -8   4  14 81.3150 39.8744
  -7   4  14 183.729 27.9704
  -6   4  14 809.961 27.9759
  -5   4  14 22.0768 15.8480
  -4   4  14 52.6965 23.7617
  -3   4  14 1588.88 39.5836
  -2   4  14 129.242 15.8153
  -1   4  14 164.687 18.0338
   0   4  14 1667.02 34.9157
   1   4  14 0.00000 15.5861
   2   4  14 12.6864 23.7367
   3   4  14 717.620 42.2752
   4   4  14 206.822 29.8488
   5   4  14 0.00000 37.6019
   6   4  14 705.832 61.3151
   7   4  14 80.1009 46.4484
 -11   5  14 30.1498 27.5124
 -10   5  14 291.420 48.8474
  -9   5  14 1581.06 61.0233
  -8   5  14 0.00000 46.5771
  -7   5  14 215.915 25.2398
  -6   5  14 1171.90 32.8742
  -5   5  14 32.5105 17.4522
  -4   5  14 583.805 28.2451
  -3   5  14 1100.34 33.5643
  -2   5  14 124.132 20.8542
  -1   5  14 450.706 27.5136
   0   5  14 454.571 26.1856
   1   5  14 16.4837 25.2221
   2   5  14 172.467 29.4806
   3   5  14 382.670 34.4595
   4   5  14 12.2032 27.9554
   5   5  14 168.461 69.0074
   6   5  14 170.948 56.4126
 -11   6  14 285.612 32.6199
 -10   6  14 16.9137 28.2418
  -9   6  14 0.00000 51.0104
  -8   6  14 425.831 47.0550
  -7   6  14 52.2928 22.7395
  -6   6  14 21.3694 18.4611
  -5   6  14 421.832 25.3188
  -4   6  14 14.0743 24.1168
  -3   6  14 44.1385 32.9859
  -2   6  14 529.801 38.7688
  -1   6  14 16.0763 24.2400
   0   6  14 152.933 44.9035
   1   6  14 585.352 56.9595
   2   6  14 34.8153 28.4335
   3   6  14 371.673 35.9865
   4   6  14 348.708 36.9417
 -10   7  14 3.59707 32.2396
  -9   7  14 582.051 56.7345
  -8   7  14 283.407 36.1625
  -7   7  14 12.6946 24.8928
  -6   7  14 883.129 34.2341
  -5   7  14 239.425 46.1619
  -4   7  14 25.8628 51.0732
  -3   7  14 1262.05 55.5353
  -2   7  14 302.062 45.3761
  -1   7  14 48.8551 39.8464
   0   7  14 254.050 53.1354
   1   7  14 48.3007 44.3606
   2   7  14 11.1249 29.8426
   3   7  14 340.742 38.1401
  -9   8  14 64.5655 42.5240
  -8   8  14 340.651 39.5239
  -7   8  14 12.0416 30.0790
  -6   8  14 12.2604 29.3356
  -5   8  14 135.078 52.8392
  -4   8  14 29.2085 46.5778
  -3   8  14 28.7374 41.9286
  -2   8  14 322.650 46.2071
  -1   8  14 45.1740 36.6835
   0   8  14 53.1136 49.5023
   1   8  14 382.394 61.5634
  -8   9  14 609.704 49.2809
  -7   9  14 2.10367 31.6999
  -6   9  14 257.000 56.1022
  -5   9  14 625.823 61.3200
  -4   9  14 9.93016 44.9704
  -3   9  14 284.780 45.2276
  -2   9  14 234.239 48.2879
  -1   9  14 130.180 52.1387
   1 -13  15 25.2274 54.3574
   2 -13  15 180.987 59.5940
   3 -13  15 474.631 119.469
   5 -13  15 203.232 54.8941
  -2 -12  15 0.00000 27.9836
  -1 -12  15 114.976 44.5428
   0 -12  15 0.00000 33.0246
   1 -12  15 126.108 30.1090
   2 -12  15 85.6867 63.7327
   3 -12  15 0.00000 84.2078
   4 -12  15 125.911 66.2946
   5 -12  15 33.1886 26.5780
   6 -12  15 11.1048 38.3804
   7 -12  15 91.3151 48.9339
  -4 -11  15 7.35544 25.1203
  -3 -11  15 360.320 30.8002
  -2 -11  15 368.804 42.8186
  -1 -11  15 0.00000 40.1997
   0 -11  15 471.235 41.2826
   1 -11  15 224.622 32.1764
   2 -11  15 99.9826 59.2575
   3 -11  15 470.376 49.4266
   4 -11  15 362.957 30.4427
   5 -11  15 4.44678 22.3555
   6 -11  15 536.705 37.5061
   7 -11  15 144.284 31.9370
   8 -11  15 0.00000 36.8085
  -5 -10  15 18.7968 27.5351
  -4 -10  15 75.0560 24.5963
  -3 -10  15 494.296 58.8995
  -1 -10  15 61.5279 35.6803
   0 -10  15 359.710 45.5615
   1 -10  15 187.015 52.6561
   2 -10  15 0.00000 39.6551
   3 -10  15 371.439 39.1428
   4 -10  15 23.6262 21.3359
   5 -10  15 111.981 23.7843
   6 -10  15 114.188 24.2837
   7 -10  15 127.361 30.3424
   8 -10  15 61.5188 37.1991
   9 -10  15 108.215 39.7913
  -7  -9  15 0.00000 122.102
  -6  -9  15 0.00000 87.4668
  -5  -9  15 599.229 37.4505
  -4  -9  15 204.273 25.0472
  -3  -9  15 46.0520 39.7311
  -2  -9  15 1417.99 102.306
  -1  -9  15 47.2995 19.9327
   0  -9  15 0.00000 36.6190
   1  -9  15 867.070 43.9099
   2  -9  15 0.00000 36.4203
   3  -9  15 41.7517 31.4029
   4  -9  15 808.983 34.1315
   5  -9  15 32.2624 20.7858
   6  -9  15 142.065 27.4716
   7  -9  15 753.233 41.7104
   8  -9  15 0.00000 40.7066
   9  -9  15 0.00000 49.6375
  -8  -8  15 165.469 74.2500
  -7  -8  15 25.4734 66.2278
  -6  -8  15 39.9954 53.6307
  -5  -8  15 175.399 24.5513
  -4  -8  15 56.9317 21.6271
  -3  -8  15 134.807 21.2040
  -2  -8  15 196.041 16.6281
  -1  -8  15 6.09519 24.3431
   0  -8  15 54.2809 32.1661
   1  -8  15 310.985 35.4417
   2  -8  15 401.645 38.1062
   3  -8  15 67.2983 29.6224
   4  -8  15 46.2023 19.8683
   5  -8  15 224.681 34.2014
   6  -8  15 38.6056 30.8303
   7  -8  15 0.00000 24.3382
   8  -8  15 178.898 38.5324
   9  -8  15 88.6115 28.5886
  10  -8  15 140.607 54.1279
  -8  -7  15 176.801 58.7801
  -7  -7  15 363.906 68.0333
  -6  -7  15 59.0309 36.4408
  -5  -7  15 113.650 22.3271
  -4  -7  15 530.490 30.4295
  -3  -7  15 0.09795 17.7525
  -2  -7  15 128.326 15.5568
  -1  -7  15 839.207 22.9015
   0  -7  15 0.00000 10.8339
   1  -7  15 319.576 27.3951
   2  -7  15 1162.04 45.6247
   3  -7  15 0.00000 29.1901
   4  -7  15 1269.04 50.5713
   5  -7  15 398.392 39.8959
   6  -7  15 0.02789 29.5118
   7  -7  15 500.763 38.0238
   8  -7  15 304.011 53.4449
   9  -7  15 0.00000 26.7642
  10  -7  15 406.292 61.1031
  -9  -6  15 6.20571 54.4144
  -8  -6  15 473.340 50.6187
  -7  -6  15 2.04502 26.0678
  -6  -6  15 50.5319 25.8711
  -5  -6  15 692.860 31.5165
  -4  -6  15 108.951 17.0444
  -3  -6  15 6.00580 11.1477
  -2  -6  15 365.220 20.7482
  -1  -6  15 82.9893 14.8251
   0  -6  15 24.2205 9.26453
   1  -6  15 682.069 35.5046
   2  -6  15 308.566 84.5352
   3  -6  15 116.951 62.2883
   4  -6  15 994.128 21.1608
   5  -6  15 50.7029 12.7175
   6  -6  15 119.861 21.5298
   7  -6  15 199.722 31.8572
   8  -6  15 235.339 31.5609
   9  -6  15 110.033 31.4377
  10  -6  15 238.402 47.6886
 -10  -5  15 522.487 55.7480
  -9  -5  15 30.8669 52.4536
  -8  -5  15 18.5330 28.1720
  -7  -5  15 555.167 35.4319
  -6  -5  15 62.7691 17.8699
  -5  -5  15 8.77939 15.4931
  -4  -5  15 830.392 27.8427
  -3  -5  15 368.309 16.3285
  -2  -5  15 0.00000 13.5241
  -1  -5  15 1575.70 25.8582
   0  -5  15 512.141 16.9651
   1  -5  15 30.9875 12.2745
   3  -5  15 59.1953 10.3178
   4  -5  15 12.8160 10.4846
   5  -5  15 1736.93 39.7462
   6  -5  15 177.380 20.3911
   7  -5  15 0.00000 24.8544
   8  -5  15 1047.85 51.3205
   9  -5  15 12.2563 30.1975
  10  -5  15 24.2816 32.8126
 -10  -4  15 1116.80 59.3525
  -9  -4  15 12.8533 40.1848
  -8  -4  15 141.684 25.6803
  -7  -4  15 786.344 36.3241
  -6  -4  15 138.618 21.7695
  -5  -4  15 135.597 18.7928
  -4  -4  15 1142.74 29.5714
  -3  -4  15 0.00000 22.8405
  -2  -4  15 294.453 36.2937
  -1  -4  15 792.675 24.1733
   0  -4  15 26.5065 16.0724
   1  -4  15 5.89737 17.4895
   2  -4  15 1224.32 21.8456
   3  -4  15 74.5205 11.3412
   4  -4  15 50.0672 11.5204
   5  -4  15 781.551 23.7289
   6  -4  15 344.459 25.1637
   7  -4  15 15.9474 26.7375
   8  -4  15 375.886 39.9691
   9  -4  15 157.607 34.8905
  10  -4  15 94.3665 35.5780
 -11  -3  15 0.00000 42.7172
 -10  -3  15 6.69103 42.2381
  -9  -3  15 516.039 38.3414
  -8  -3  15 39.3638 27.6448
  -7  -3  15 0.00000 22.3673
  -6  -3  15 1273.92 35.6167
  -5  -3  15 19.0388 16.1222
  -4  -3  15 26.3164 11.3967
  -3  -3  15 2215.82 38.7602
  -2  -3  15 45.8696 20.7369
  -1  -3  15 204.203 14.0724
   0  -3  15 1674.99 28.9759
   1  -3  15 235.157 13.5570
   2  -3  15 207.224 12.7846
   3  -3  15 1106.00 19.5719
   4  -3  15 57.8679 14.8570
   5  -3  15 271.718 24.1220
   6  -3  15 1233.51 43.1065
   7  -3  15 0.00000 26.5301
   8  -3  15 164.892 33.5447
   9  -3  15 539.270 48.5084
  10  -3  15 9.79387 39.6402
 -11  -2  15 0.00000 39.6820
 -10  -2  15 491.927 47.9282
  -9  -2  15 344.627 29.4972
  -8  -2  15 126.189 40.2098
  -7  -2  15 406.719 40.8741
  -6  -2  15 854.110 30.6579
  -5  -2  15 32.5860 11.6917
  -4  -2  15 1150.71 22.0308
  -3  -2  15 777.789 19.6024
  -2  -2  15 67.8813 10.3801
  -1  -2  15 469.128 15.1829
   0  -2  15 331.473 16.1341
   1  -2  15 54.5289 10.8262
   2  -2  15 675.495 24.3341
   3  -2  15 264.161 19.2124
   4  -2  15 111.008 17.2131
   5  -2  15 568.989 32.5401
   6  -2  15 30.5695 21.3099
   7  -2  15 43.0389 55.7410
   8  -2  15 218.609 35.4258
   9  -2  15 15.7165 33.1745
  10  -2  15 9.56950 34.5466
 -11  -1  15 169.167 44.0688
 -10  -1  15 17.9848 30.3657
  -9  -1  15 228.200 27.1891
  -8  -1  15 357.007 38.8680
  -7  -1  15 62.6812 38.5338
  -6  -1  15 166.203 17.0748
  -5  -1  15 768.698 22.6867
  -4  -1  15 164.182 15.8390
  -3  -1  15 790.955 18.3505
  -2  -1  15 1296.54 23.2196
  -1  -1  15 77.8030 12.0808
   0  -1  15 1504.70 26.2271
   1  -1  15 542.435 21.9049
   2  -1  15 76.7271 16.1653
   3  -1  15 779.944 28.6791
   4  -1  15 109.241 18.5882
   5  -1  15 13.7644 20.6028
   6  -1  15 600.456 57.5161
   7  -1  15 256.275 55.9529
   8  -1  15 16.3614 39.6826
   9  -1  15 494.043 49.6134
 -12   0  15 753.447 50.3046
 -11   0  15 60.0341 40.8009
 -10   0  15 264.150 28.3029
  -9   0  15 738.591 34.2394
  -8   0  15 200.919 42.3445
  -7   0  15 7.53135 20.4148
  -6   0  15 462.519 26.7497
  -5   0  15 77.6212 15.1505
  -4   0  15 332.608 17.0868
  -3   0  15 1535.79 24.2267
  -2   0  15 144.135 13.9616
  -1   0  15 87.6306 12.9046
   0   0  15 2318.23 33.8706
   1   0  15 105.720 22.5620
   2   0  15 76.5801 30.1052
   3   0  15 819.151 30.6435
   4   0  15 17.5696 20.6791
   5   0  15 50.6063 23.5196
   6   0  15 749.330 42.3122
   7   0  15 64.5605 64.2659
   8   0  15 192.217 37.1257
   9   0  15 296.027 42.6683
 -12   1  15 102.053 59.5281
 -11   1  15 215.235 30.9018
 -10   1  15 35.4156 22.4337
  -9   1  15 12.2640 20.9963
  -8   1  15 266.816 24.3488
  -7   1  15 5.57849 18.1145
  -6   1  15 46.1479 16.0569
  -5   1  15 369.420 20.9283
  -4   1  15 7.38057 14.6137
  -3   1  15 4.52191 12.0230
  -2   1  15 1367.60 24.8110
  -1   1  15 11.7244 10.9074
   0   1  15 14.9763 11.6455
   1   1  15 1176.80 38.2895
   2   1  15 72.6658 33.9953
   3   1  15 14.8844 24.6605
   4   1  15 1216.31 43.6835
   5   1  15 17.8613 23.9264
   6   1  15 230.442 29.5145
   7   1  15 734.976 43.3437
   8   1  15 6.58497 33.6524
 -12   2  15 431.896 43.7927
 -11   2  15 935.849 46.5672
 -10   2  15 10.2249 21.8675
  -9   2  15 281.290 25.0579
  -8   2  15 360.531 26.0891
  -7   2  15 8.90558 20.5134
  -6   2  15 506.835 35.8825
  -5   2  15 900.481 29.3243
  -4   2  15 13.3851 35.2029
  -3   2  15 1473.84 38.7312
  -2   2  15 1180.60 25.8514
  -1   2  15 11.6105 12.2307
   0   2  15 209.868 16.6312
   1   2  15 691.532 42.5476
   2   2  15 142.324 44.8099
   3   2  15 937.401 40.6375
   4   2  15 703.915 40.0745
   5   2  15 116.119 26.9785
   6   2  15 478.733 40.9808
   7   2  15 33.1834 28.1767
   8   2  15 42.0714 36.5472
 -12   3  15 332.738 35.1478
 -11   3  15 19.1527 27.4751
 -10   3  15 476.899 31.9966
  -9   3  15 225.648 24.0867
  -8   3  15 21.3271 20.1770
  -7   3  15 1073.09 45.1038
  -6   3  15 388.939 20.6677
  -5   3  15 85.2050 15.1839
  -4   3  15 655.064 35.7343
  -3   3  15 278.290 27.7316
  -2   3  15 181.541 15.9302
  -1   3  15 420.402 19.9577
   0   3  15 145.213 16.0663
   1   3  15 402.831 32.9468
   2   3  15 395.414 33.3052
   3   3  15 107.455 25.9665
   4   3  15 306.896 31.3122
   5   3  15 309.760 33.0051
   6   3  15 65.8332 29.2778
   7   3  15 22.8505 29.2955
 -11   4  15 847.218 46.3243
 -10   4  15 297.503 34.1159
  -9   4  15 54.7478 42.0395
  -8   4  15 1109.38 64.8185
  -7   4  15 162.595 24.9433
  -6   4  15 20.2134 17.7608
  -5   4  15 1178.32 32.0126
  -4   4  15 71.7649 37.2373
  -3   4  15 11.5918 31.5182
  -2   4  15 1139.39 31.3036
  -1   4  15 203.233 18.8658
   0   4  15 45.8611 16.0243
   1   4  15 1437.56 48.6575
   2   4  15 404.325 32.9090
   3   4  15 59.2687 26.7798
   4   4  15 818.785 45.9464
   5   4  15 86.6211 28.9949
   6   4  15 103.093 59.4303
 -11   5  15 205.870 32.1650
 -10   5  15 86.1159 40.8524
  -9   5  15 102.877 37.9262
  -8   5  15 976.966 56.1226
  -7   5  15 165.367 25.6376
  -6   5  15 1.43176 20.7854
  -5   5  15 325.451 22.2267
  -4   5  15 812.490 31.0001
  -3   5  15 265.335 22.3929
  -2   5  15 66.2429 18.7067
  -1   5  15 407.925 25.1018
   0   5  15 1.19055 21.2865
   1   5  15 65.1435 26.9648
   2   5  15 395.493 34.9822
   3   5  15 32.2268 27.6254
   4   5  15 0.00000 28.1618
   5   5  15 334.335 109.610
 -10   6  15 564.021 55.6611
  -9   6  15 6.26489 48.4235
  -8   6  15 77.8084 45.3857
  -7   6  15 638.698 37.0364
  -6   6  15 113.226 24.0519
  -5   6  15 214.460 22.0040
  -4   6  15 1748.90 40.9024
  -3   6  15 54.6434 30.5545
  -2   6  15 216.441 28.3080
  -1   6  15 803.476 37.7776
   0   6  15 27.7728 25.6835
   1   6  15 161.088 47.6113
   2   6  15 467.314 41.9356
   3   6  15 36.1079 30.9288
   4   6  15 352.391 38.2144
 -10   7  15 27.7674 34.2257
  -9   7  15 85.3319 77.7068
  -8   7  15 139.372 34.5606
  -7   7  15 96.3215 31.6875
  -6   7  15 167.626 32.3891
  -5   7  15 215.849 36.8742
  -4   7  15 10.8833 43.9075
  -3   7  15 297.068 47.7361
  -2   7  15 30.3914 56.2811
  -1   7  15 55.9683 33.1496
   0   7  15 146.863 57.1690
   1   7  15 212.042 49.0564
   2   7  15 85.0060 39.1643
  -8   8  15 4.50588 32.8377
  -7   8  15 412.902 40.2307
  -6   8  15 262.948 45.0242
  -5   8  15 13.0735 44.2805
  -4   8  15 553.276 56.2328
  -3   8  15 173.824 56.7355
  -2   8  15 22.0140 60.7889
  -1   8  15 469.455 47.5195
   0   8  15 111.898 71.1204
  -6   9  15 78.5835 46.1366
  -5   9  15 61.9014 58.2101
  -4   9  15 238.385 74.7746
  -3   9  15 254.832 84.5389
   3 -13  16 12.3128 32.0784
  -2 -12  16 99.2618 62.0367
  -1 -12  16 508.667 55.4705
   0 -12  16 25.3900 27.5703
   1 -12  16 46.3965 38.6985
   2 -12  16 521.938 70.8862
   4 -12  16 24.0283 63.9979
   5 -12  16 463.609 35.2206
   6 -12  16 26.2031 32.4963
  -4 -11  16 181.436 65.2662
  -3 -11  16 42.5617 23.7734
  -2 -11  16 223.283 26.6431
  -1 -11  16 53.5698 44.8169
   0 -11  16 17.6797 27.2352
   1 -11  16 167.649 27.1318
   2 -11  16 274.797 49.2525
   3 -11  16 88.6633 42.4750
   4 -11  16 232.444 35.9560
   5 -11  16 175.631 26.2186
   6 -11  16 72.6946 25.1563
   7 -11  16 14.8571 33.3027
   8 -11  16 69.1673 39.7104
  -5 -10  16 133.772 30.7021
  -4 -10  16 157.624 25.8538
  -3 -10  16 593.510 74.2085
  -1 -10  16 684.661 41.0550
   0 -10  16 307.115 30.9449
   1 -10  16 53.5970 37.4593
   3 -10  16 359.593 49.3535
   4 -10  16 17.0838 20.6951
   5 -10  16 160.433 25.2465
   6 -10  16 439.208 31.9027
   7 -10  16 32.2106 29.5275
   8 -10  16 44.1844 36.9089
   9 -10  16 430.634 68.4964
  -6  -9  16 0.00000 89.8191
  -5  -9  16 0.00000 26.3714
  -4  -9  16 433.436 30.6905
  -3  -9  16 105.158 40.3776
  -1  -9  16 544.520 35.6724
   0  -9  16 17.3415 37.7886
   1  -9  16 25.7763 37.4550
   2  -9  16 520.124 44.0762
   3  -9  16 59.7274 25.3133
   4  -9  16 14.6678 20.0663
   5  -9  16 333.099 26.8558
   6  -9  16 15.0309 25.2464
   7  -9  16 0.00000 44.3086
   8  -9  16 248.841 49.1915
   9  -9  16 78.3186 53.8469
  -7  -8  16 2.30288 66.2511
  -6  -8  16 409.766 65.7694
  -5  -8  16 66.4724 27.2681
  -4  -8  16 25.6347 20.8653
  -3  -8  16 847.677 41.5890
  -2  -8  16 100.637 18.3469
  -1  -8  16 1.71553 24.0090
   0  -8  16 298.663 34.2271
   1  -8  16 70.2850 34.2015
   2  -8  16 0.00000 36.7290
   3  -8  16 732.835 38.8014
   4  -8  16 222.055 23.1742
   5  -8  16 125.653 32.0807
   6  -8  16 833.881 50.1369
   7  -8  16 54.4584 22.4960
   8  -8  16 0.00000 40.7212
   9  -8  16 316.708 36.5121
  -8  -7  16 11.8112 57.3190
  -7  -7  16 82.3814 64.2413
  -6  -7  16 516.626 56.6973
  -5  -7  16 19.9365 21.2076
  -4  -7  16 322.564 26.6847
  -3  -7  16 1138.17 34.6418
  -2  -7  16 0.00000 25.9995
  -1  -7  16 86.0122 21.9160
   0  -7  16 163.208 11.9945
   1  -7  16 170.724 33.3863
   2  -7  16 330.757 40.6461
   3  -7  16 752.763 39.0955
   4  -7  16 78.1960 28.5687
   5  -7  16 364.696 37.3470
   6  -7  16 112.674 20.5621
   7  -7  16 136.974 42.0318
   8  -7  16 159.052 47.2806
   9  -7  16 110.237 35.3682
  10  -7  16 72.3807 55.5206
  -9  -6  16 6.92237 30.6397
  -8  -6  16 401.743 49.7854
  -7  -6  16 64.5902 32.9039
  -6  -6  16 20.3708 26.0390
  -5  -6  16 202.354 22.0379
  -4  -6  16 26.2109 18.7130
  -3  -6  16 152.981 14.6570
  -2  -6  16 872.196 25.8206
  -1  -6  16 105.387 15.4405
   0  -6  16 209.430 12.3560
   1  -6  16 448.826 15.0658
   2  -6  16 23.8387 46.0257
   3  -6  16 198.022 79.6903
   4  -6  16 591.526 18.2920
   5  -6  16 3.97236 15.5744
   6  -6  16 357.159 29.0266
   7  -6  16 1015.83 57.9047
   8  -6  16 55.1039 33.3483
   9  -6  16 183.103 35.0392
  10  -6  16 443.138 64.4879
 -10  -5  16 0.00000 56.8183
  -9  -5  16 1081.97 61.6518
  -8  -5  16 175.730 31.0192
  -7  -5  16 54.3521 27.0508
  -6  -5  16 550.754 34.5319
  -5  -5  16 278.398 24.1945
  -4  -5  16 0.00000 16.7982
  -3  -5  16 995.953 22.6260
  -2  -5  16 217.702 18.6497
  -1  -5  16 3.14760 14.8431
   0  -5  16 674.959 18.8685
   1  -5  16 559.999 20.9185
   2  -5  16 127.664 32.7359
   3  -5  16 1308.58 71.0708
   4  -5  16 450.519 21.2418
   5  -5  16 69.8608 17.5456
   6  -5  16 711.958 41.2310
   7  -5  16 154.810 29.1245
   8  -5  16 40.9300 29.2593
   9  -5  16 859.295 52.6658
  10  -5  16 59.9887 41.6897
 -10  -4  16 159.854 52.4985
  -9  -4  16 431.565 49.2246
  -8  -4  16 212.497 27.0422
  -7  -4  16 59.3807 22.5836
  -6  -4  16 432.099 30.8617
  -5  -4  16 759.608 33.0290
  -4  -4  16 262.105 20.0551
  -3  -4  16 68.9230 18.4737
  -2  -4  16 876.255 64.3809
  -1  -4  16 183.178 19.8534
   0  -4  16 325.593 17.1680
   1  -4  16 108.248 17.6796
   2  -4  16 225.774 17.8727
   3  -4  16 74.0733 15.1636
   4  -4  16 396.539 19.1270
   5  -4  16 506.483 27.1326
   6  -4  16 63.5437 26.2584
   7  -4  16 1248.46 53.9551
   8  -4  16 155.633 33.0614
   9  -4  16 132.794 34.1321
  10  -4  16 361.898 42.5974
 -11  -3  16 873.556 95.6931
 -10  -3  16 112.167 50.5611
  -9  -3  16 8.63419 24.1551
  -8  -3  16 672.168 37.7484
  -7  -3  16 13.7437 21.1946
  -6  -3  16 77.0495 21.2405
  -5  -3  16 2040.04 41.5398
  -4  -3  16 153.807 14.7655
  -3  -3  16 308.752 32.3750
  -2  -3  16 1481.99 49.3892
  -1  -3  16 59.9253 16.7129
   0  -3  16 53.0543 18.4847
   1  -3  16 1136.81 28.9370
   2  -3  16 7.70473 9.99520
   3  -3  16 177.750 16.4931
   4  -3  16 1643.60 41.1955
   5  -3  16 4.95428 20.7888
   6  -3  16 41.4588 27.1421
   7  -3  16 700.697 46.5208
   8  -3  16 46.4930 31.0569
   9  -3  16 33.3540 33.1416
 -11  -2  16 359.770 49.6647
 -10  -2  16 224.831 46.1820
  -9  -2  16 4.80755 23.0145
  -8  -2  16 46.7459 42.9651
  -7  -2  16 504.115 46.4399
  -6  -2  16 78.5937 21.6978
  -5  -2  16 46.2431 12.6395
  -4  -2  16 389.863 18.2004
  -3  -2  16 154.773 29.5751
  -2  -2  16 26.3421 21.8482
  -1  -2  16 742.083 22.8324
   0  -2  16 21.2769 14.5680
   1  -2  16 42.8326 11.1641
   2  -2  16 546.701 24.3946
   3  -2  16 64.1645 16.2112
   4  -2  16 63.8377 19.8776
   5  -2  16 435.305 30.0234
   6  -2  16 61.6057 28.8100
   7  -2  16 64.7279 58.9442
   8  -2  16 423.608 45.6911
   9  -2  16 55.5580 35.1875
 -11  -1  16 374.139 45.5379
 -10  -1  16 752.318 51.5206
  -9  -1  16 128.556 25.8532
  -8  -1  16 324.888 37.5750
  -7  -1  16 783.987 45.4243
  -6  -1  16 20.4578 19.4469
  -5  -1  16 447.363 26.1717
  -4  -1  16 1336.47 26.7440
  -3  -1  16 14.6939 10.4320
  -2  -1  16 768.198 21.8992
  -1  -1  16 648.086 20.4572
   0  -1  16 26.4779 11.6848
   1  -1  16 979.209 27.2252
   2  -1  16 629.691 27.5179
   3  -1  16 21.8349 17.1034
   4  -1  16 631.428 34.2909
   5  -1  16 195.034 25.0474
   6  -1  16 108.551 62.2463
   7  -1  16 160.095 57.3508
   8  -1  16 92.1664 41.5363
   9  -1  16 26.3391 35.3663
 -11   0  16 432.877 50.5735
 -10   0  16 2.67323 26.4063
  -9   0  16 0.12459 21.1951
  -8   0  16 158.602 37.9694
  -7   0  16 36.3480 37.8811
  -6   0  16 37.2133 17.8543
  -5   0  16 215.713 16.1218
  -4   0  16 339.867 17.3506
  -3   0  16 121.127 16.1572
  -2   0  16 43.9815 13.3561
  -1   0  16 237.483 15.6788
   0   0  16 362.842 17.1128
   1   0  16 404.137 22.1265
   2   0  16 119.380 19.1861
   3   0  16 245.401 25.1959
   4   0  16 244.641 26.2832
   5   0  16 705.596 38.7775
   6   0  16 471.282 53.3413
   7   0  16 36.4506 58.6678
   8   0  16 370.832 52.5850
 -11   1  16 32.4211 35.7893
 -10   1  16 979.154 39.3104
  -9   1  16 170.675 24.2452
  -8   1  16 54.3045 20.8590
  -7   1  16 1077.92 34.6974
  -6   1  16 143.300 22.1493
  -5   1  16 151.084 18.5188
  -4   1  16 775.988 26.9572
  -3   1  16 614.408 25.3786
  -2   1  16 94.5354 13.5253
  -1   1  16 1592.93 29.7969
   0   1  16 107.504 13.1741
   1   1  16 95.2222 40.2005
   2   1  16 2153.63 58.0042
   3   1  16 32.3205 26.1975
   4   1  16 71.1549 24.2456
   5   1  16 1256.62 47.0399
   6   1  16 0.00000 25.3207
   7   1  16 36.3743 42.1137
   8   1  16 553.252 56.1830
 -11   2  16 91.0685 33.4888
 -10   2  16 429.167 30.2684
  -9   2  16 228.804 25.3330
  -8   2  16 104.217 22.1477
  -7   2  16 235.379 24.9895
  -6   2  16 187.335 27.3325
  -5   2  16 15.9172 12.1831
  -4   2  16 102.681 17.8218
  -3   2  16 96.5792 18.2180
  -2   2  16 46.9989 14.0908
  -1   2  16 287.861 17.3479
   0   2  16 414.020 26.6834
   1   2  16 24.4874 42.2534
   2   2  16 219.485 44.7244
   3   2  16 631.272 38.6569
   4   2  16 3.79574 24.2321
   5   2  16 127.340 27.8151
   6   2  16 413.213 39.6946
   7   2  16 15.0844 34.6936
 -11   3  16 4.57851 27.5089
 -10   3  16 167.955 25.3037
  -9   3  16 1019.98 38.0139
  -8   3  16 14.0600 20.2334
  -7   3  16 293.640 31.1594
  -6   3  16 1517.97 43.1332
  -5   3  16 21.8315 15.0169
  -4   3  16 208.249 35.9718
  -3   3  16 1015.77 37.5833
  -2   3  16 19.7148 16.6066
  -1   3  16 205.683 19.4516
   0   3  16 1009.03 28.0132
   1   3  16 49.9126 24.1099
   2   3  16 368.574 40.0975
   3   3  16 1264.57 47.9138
   4   3  16 6.86387 25.6459
   5   3  16 82.6866 29.0044
   6   3  16 403.408 37.2584
 -11   4  16 237.439 32.5080
 -10   4  16 408.343 34.0316
  -9   4  16 64.3071 32.2425
  -8   4  16 265.553 30.9604
  -7   4  16 512.394 33.8692
  -6   4  16 62.1628 22.5775
  -5   4  16 49.1427 16.6007
  -4   4  16 170.030 35.5470
  -3   4  16 17.3754 29.1188
  -2   4  16 182.644 19.9910
  -1   4  16 147.923 18.5825
   0   4  16 229.397 25.3464
   1   4  16 101.749 26.7428
   2   4  16 222.410 29.9404
   3   4  16 35.5130 27.2345
   4   4  16 284.227 33.4520
   5   4  16 84.9283 30.5196
 -11   5  16 418.753 52.5597
 -10   5  16 41.0893 31.3261
  -9   5  16 484.150 54.7425
  -8   5  16 456.411 54.9206
  -7   5  16 64.3113 24.3882
  -6   5  16 301.371 27.0202
  -5   5  16 328.913 23.5586
  -4   5  16 54.6050 33.2096
  -3   5  16 1089.24 45.4064
  -2   5  16 420.236 25.3897
  -1   5  16 8.33511 22.1002
   0   5  16 545.843 35.7973
   1   5  16 303.850 28.6905
   2   5  16 67.8910 29.1837
   3   5  16 820.896 48.8780
   4   5  16 25.8819 30.8192
 -10   6  16 149.116 41.9050
  -9   6  16 371.012 50.3395
  -8   6  16 0.00000 43.4770
  -7   6  16 28.4201 23.7022
  -6   6  16 316.890 28.5302
  -5   6  16 1.82840 21.8255
  -4   6  16 11.4566 18.1279
  -3   6  16 391.197 28.2882
  -2   6  16 8.15341 25.8096
  -1   6  16 21.8291 22.9085
   0   6  16 380.728 32.1985
   1   6  16 93.7927 26.4250
   2   6  16 26.5088 29.5594
   3   6  16 10.0495 29.8474
  -9   7  16 18.7696 71.3604
  -8   7  16 32.3618 64.5734
  -7   7  16 19.6072 30.6192
  -6   7  16 183.300 33.1649
  -5   7  16 1080.98 56.2156
  -4   7  16 43.4015 33.7111
  -3   7  16 98.4165 61.2422
  -2   7  16 780.124 54.6664
  -1   7  16 0.52681 28.7668
   0   7  16 0.00000 61.3091
   1   7  16 414.378 61.7234
  -7   8  16 7.57681 31.8677
  -6   8  16 269.336 45.5220
  -5   8  16 323.712 53.3467
  -3   8  16 143.684 89.9303
  -2   8  16 68.2451 66.2517
  -1   8  16 47.8862 36.5814
  -1 -12  17 1.85063 35.1963
   0 -12  17 352.142 37.9965
   1 -12  17 0.00000 27.9972
   2 -12  17 13.1620 23.0855
   3 -12  17 622.270 72.1669
   4 -12  17 59.1624 99.7001
   5 -12  17 14.4474 23.9119
   6 -12  17 329.718 41.5115
  -3 -11  17 13.0932 23.2386
  -2 -11  17 347.142 29.9690
  -1 -11  17 37.0889 28.5724
   0 -11  17 19.1301 27.5814
   1 -11  17 564.304 41.1444
   2 -11  17 41.6325 48.5472
   3 -11  17 0.00000 42.4691
   4 -11  17 391.816 55.3007
   5 -11  17 0.00000 25.2326
   6 -11  17 3.83729 24.3103
   7 -11  17 428.816 44.8026
  -5 -10  17 530.776 43.7089
  -4 -10  17 21.7570 26.2711
  -3 -10  17 151.677 24.0741
  -2 -10  17 490.537 41.8528
  -1 -10  17 121.356 62.5752
   0 -10  17 283.718 26.0722
   1 -10  17 307.315 31.7176
   2 -10  17 37.4438 57.6413
   3 -10  17 283.291 42.0113
   4 -10  17 255.777 25.4804
   5 -10  17 2.85047 22.3120
   6 -10  17 41.3659 24.0537
   7 -10  17 132.062 32.0199
   8 -10  17 0.00000 49.7018
  -6  -9  17 96.6853 30.3440
  -5  -9  17 9.62439 26.8893
  -4  -9  17 288.572 30.2546
  -3  -9  17 135.616 88.1278
  -1  -9  17 323.246 32.2504
   0  -9  17 158.189 40.9634
   1  -9  17 31.9470 40.2170
   2  -9  17 388.452 44.5014
   3  -9  17 13.4800 20.9149
   4  -9  17 239.313 24.4957
   5  -9  17 394.997 29.7337
   6  -9  17 51.7554 26.7667
   7  -9  17 87.2908 34.6598
   8  -9  17 65.8343 52.7881
   9  -9  17 23.8404 51.4150
  -7  -8  17 0.66737 77.9963
  -6  -8  17 20.5337 64.7502
  -5  -8  17 799.160 43.6773
  -4  -8  17 343.701 27.4313
  -3  -8  17 0.00000 44.9822
  -2  -8  17 1109.17 55.0473
  -1  -8  17 82.5262 18.9173
   0  -8  17 0.00000 36.4397
   1  -8  17 496.993 41.8654
   2  -8  17 13.7532 38.6639
   3  -8  17 206.451 24.1181
   4  -8  17 768.425 39.9161
   5  -8  17 18.2624 31.0540
   6  -8  17 27.7672 29.5337
   7  -8  17 298.234 59.0716
   8  -8  17 10.1773 114.724
   9  -8  17 3.70721 30.2126
  -8  -7  17 0.00000 46.3413
  -7  -7  17 53.8455 63.0465
  -6  -7  17 0.00000 51.2943
  -5  -7  17 93.0486 26.2619
  -4  -7  17 40.6759 20.2876
  -3  -7  17 4.52998 20.7774
  -2  -7  17 158.514 22.2052
  -1  -7  17 621.638 26.5652
   0  -7  17 6.94358 16.3122
   1  -7  17 51.8048 35.3416
   2  -7  17 681.105 53.7180
   3  -7  17 5.74377 22.0308
   4  -7  17 57.4547 23.4490
   5  -7  17 659.072 44.7317
   6  -7  17 30.9603 15.7357
   7  -7  17 0.00000 44.2138
   8  -7  17 308.583 51.6400
   9  -7  17 0.00000 28.1717
  -9  -6  17 23.4627 31.3672
  -8  -6  17 8.39476 66.4154
  -7  -6  17 662.320 92.1854
  -6  -6  17 22.6089 50.5732
  -5  -6  17 406.289 34.9169
  -4  -6  17 1662.16 49.0405
  -3  -6  17 10.4295 20.5056
  -2  -6  17 38.0577 23.5180
  -1  -6  17 704.026 25.5432
   0  -6  17 25.0676 15.1654
   1  -6  17 106.128 16.3553
   2  -6  17 903.453 22.7696
   3  -6  17 64.9448 34.9430
   4  -6  17 298.832 21.5620
   5  -6  17 750.497 28.6378
   6  -6  17 77.4581 46.5913
   7  -6  17 44.7098 47.9198
   8  -6  17 505.546 60.8392
   9  -6  17 37.3308 58.4417
  -9  -5  17 189.545 41.2544
  -8  -5  17 164.228 34.8468
  -7  -5  17 165.673 29.4143
  -6  -5  17 159.913 27.6464
  -5  -5  17 206.198 26.7827
  -4  -5  17 110.143 21.7011
  -3  -5  17 744.293 22.9180
  -2  -5  17 63.2668 25.4629
  -1  -5  17 69.9848 16.5876
   0  -5  17 204.900 17.4636
   1  -5  17 163.361 23.8439
   2  -5  17 54.7903 35.2084
   4  -5  17 145.142 18.6623
   5  -5  17 14.3874 22.6118
   6  -5  17 648.663 41.4519
   7  -5  17 20.8131 54.0924
   8  -5  17 37.5877 30.2549
   9  -5  17 173.586 35.2753
 -10  -4  17 453.234 40.1889
  -9  -4  17 716.975 48.4542
  -8  -4  17 149.193 30.4087
  -7  -4  17 491.698 40.2803
  -6  -4  17 444.941 32.3933
  -5  -4  17 10.5178 18.9725
  -4  -4  17 1251.62 36.3148
  -3  -4  17 865.126 23.0829
  -2  -4  17 0.00000 19.9207
  -1  -4  17 732.952 24.4332
   0  -4  17 472.445 18.0002
   1  -4  17 102.277 19.3872
   2  -4  17 608.226 29.1625
   4  -4  17 27.3179 16.8040
   5  -4  17 545.648 39.4389
   6  -4  17 718.078 44.1549
   7  -4  17 54.9376 29.2629
   8  -4  17 731.823 50.5855
   9  -4  17 463.420 51.1742
 -10  -3  17 429.879 55.9910
  -9  -3  17 10.6916 28.2289
  -8  -3  17 34.2161 23.5728
  -7  -3  17 599.720 35.9372
  -6  -3  17 2.37329 20.6946
  -5  -3  17 137.555 21.6818
  -4  -3  17 533.751 23.0466
  -3  -3  17 3.80762 47.4005
  -1  -3  17 898.096 22.6726
   0  -3  17 13.5989 18.1067
   1  -3  17 8.37990 19.1564
   2  -3  17 355.193 15.0384
   3  -3  17 5.91020 17.6579
   4  -3  17 177.247 27.9193
   5  -3  17 35.7404 26.1457
   6  -3  17 112.343 30.6444
   7  -3  17 114.001 31.7500
   8  -3  17 58.1902 32.5899
   9  -3  17 197.850 37.9907
 -11  -2  17 103.398 39.5692
 -10  -2  17 160.252 51.6801
  -9  -2  17 703.045 40.1326
  -8  -2  17 109.416 29.8570
  -7  -2  17 31.5673 27.1187
  -6  -2  17 1669.22 44.2402
  -5  -2  17 210.727 22.6991
  -4  -2  17 269.324 19.4797
  -3  -2  17 2211.87 102.807
  -1  -2  17 207.021 22.3596
   0  -2  17 1194.65 27.8085
   1  -2  17 109.626 16.8332
   2  -2  17 355.056 23.1812
   3  -2  17 796.794 33.7399
   4  -2  17 114.611 21.9806
   5  -2  17 121.386 30.1965
   6  -2  17 228.663 35.0638
   7  -2  17 23.9626 31.1000
   8  -2  17 24.7592 33.1757
   9  -2  17 779.846 57.6627
 -11  -1  17 29.3143 43.0290
 -10  -1  17 10.3930 34.0946
  -9  -1  17 216.077 28.0806
  -8  -1  17 0.00000 42.8142
  -7  -1  17 61.8147 39.9478
  -6  -1  17 430.595 30.0381
  -5  -1  17 143.013 19.5505
  -4  -1  17 235.576 18.2198
  -3  -1  17 132.212 13.6679
  -2  -1  17 618.818 25.5235
  -1  -1  17 242.202 18.6413
   0  -1  17 214.636 15.3143
   1  -1  17 124.025 16.8874
   2  -1  17 438.752 30.9441
   3  -1  17 36.2176 21.1301
   4  -1  17 117.200 23.6336
   5  -1  17 18.4711 28.9939
   6  -1  17 33.1083 30.7777
   7  -1  17 50.2035 61.7694
   8  -1  17 82.5960 47.3994
 -11   0  17 885.300 55.2004
 -10   0  17 5.44905 28.0846
  -9   0  17 457.559 31.1931
  -8   0  17 981.414 42.4656
  -7   0  17 162.443 37.0275
  -6   0  17 293.091 22.8417
  -5   0  17 242.112 19.9192
  -4   0  17 19.2655 16.2242
  -3   0  17 774.479 27.2988
  -2   0  17 1247.68 27.4392
  -1   0  17 16.5572 13.0887
   0   0  17 1009.09 24.0384
   1   0  17 952.158 29.5646
   2   0  17 62.3300 21.9728
   3   0  17 624.237 36.1639
   4   0  17 585.855 36.8279
   5   0  17 88.6811 25.6036
   6   0  17 163.807 66.7301
   7   0  17 301.132 61.2290
   8   0  17 0.00000 71.9433
 -11   1  17 94.2688 35.8846
 -10   1  17 54.2930 24.1786
  -9   1  17 541.472 33.7555
  -8   1  17 60.4873 42.6534
  -7   1  17 11.9071 29.6180
  -6   1  17 395.450 27.9338
  -5   1  17 142.642 19.4058
  -4   1  17 273.872 20.0087
  -3   1  17 717.345 26.8261
  -2   1  17 44.2222 13.8835
  -1   1  17 49.6771 19.0668
   0   1  17 1102.00 36.1111
   1   1  17 0.06858 28.6357
   2   1  17 112.009 41.4714
   3   1  17 361.864 30.2792
   4   1  17 55.2772 25.2785
   5   1  17 223.487 29.4002
   6   1  17 319.799 107.809
   7   1  17 18.7641 69.0560
 -11   2  17 455.410 40.9439
 -10   2  17 176.750 26.6025
  -9   2  17 135.779 24.5075
  -8   2  17 762.792 35.1148
  -7   2  17 233.952 25.9582
  -6   2  17 0.73775 24.3812
  -5   2  17 1770.74 39.1754
  -4   2  17 383.045 26.1719
  -3   2  17 0.05972 16.3426
  -2   2  17 654.847 26.5262
  -1   2  17 118.728 16.5390
   0   2  17 38.6883 20.3443
   1   2  17 888.200 45.6686
   2   2  17 463.975 44.7675
   3   2  17 33.1954 34.3051
   4   2  17 1416.37 50.8801
   5   2  17 177.361 30.4836
   6   2  17 54.2922 34.9799
 -11   3  17 815.520 55.2011
 -10   3  17 6.59745 23.1713
  -9   3  17 36.3871 22.6542
  -8   3  17 866.000 36.0819
  -7   3  17 52.7401 26.4890
  -6   3  17 142.425 23.8120
  -5   3  17 788.788 31.3413
  -4   3  17 3.93275 39.1428
  -3   3  17 17.6967 31.8260
  -2   3  17 437.222 25.8741
  -1   3  17 4.49582 15.9889
   0   3  17 44.7122 21.8754
   1   3  17 539.327 46.2326
   2   3  17 0.00000 50.2363
   3   3  17 3.93859 29.4052
   4   3  17 371.566 35.2454
   5   3  17 20.0271 27.6391
   6   3  17 30.4103 36.0048
 -10   4  17 890.725 45.9976
  -9   4  17 5.07924 22.3746
  -8   4  17 12.7368 23.7296
  -7   4  17 940.900 40.3661
  -6   4  17 7.33376 21.7545
  -5   4  17 82.8498 20.5606
  -4   4  17 800.242 42.1132
  -3   4  17 89.6158 29.6326
  -2   4  17 98.7629 22.1437
  -1   4  17 261.758 26.1114
   0   4  17 113.999 24.4723
   1   4  17 166.430 25.5034
   2   4  17 782.794 44.9870
   3   4  17 110.052 30.1402
   4   4  17 59.0614 30.1489
   5   4  17 446.676 40.5082
 -10   5  17 355.816 38.2400
  -9   5  17 84.7595 55.5085
  -8   5  17 327.502 57.5305
  -7   5  17 314.037 29.4710
  -6   5  17 18.5166 22.9971
  -5   5  17 570.953 35.3732
  -4   5  17 255.767 41.8003
  -3   5  17 112.984 39.3327
  -2   5  17 508.087 34.9609
  -1   5  17 77.4289 24.5551
   0   5  17 38.4301 23.9047
   1   5  17 341.928 30.1825
   2   5  17 63.4439 30.0974
   3   5  17 10.0537 28.6074
  -9   6  17 9.52298 40.7957
  -8   6  17 151.446 44.9229
  -7   6  17 417.333 30.9919
  -6   6  17 188.538 26.7498
  -5   6  17 29.0300 23.1855
  -4   6  17 778.227 34.2397
  -3   6  17 283.647 32.4200
  -2   6  17 0.26100 23.6326
  -1   6  17 175.031 27.3917
   0   6  17 77.9355 26.4810
   1   6  17 36.1164 26.1290
   2   6  17 228.299 35.2403
  -8   7  17 71.3209 60.3254
  -7   7  17 445.611 40.7235
  -6   7  17 97.5402 32.6570
  -5   7  17 9.38422 29.5152
  -4   7  17 747.694 50.9103
  -3   7  17 26.6778 35.2851
  -2   7  17 44.0155 35.6764
  -1   7  17 448.995 40.6243
   0   7  17 51.8879 37.4027
  -5   8  17 45.4707 49.1026
  -4   8  17 0.00000 67.9435
  -3   8  17 328.130 70.9078
   0 -12  18 150.524 38.2069
   1 -12  18 84.1443 31.1359
   2 -12  18 0.39736 27.8140
   3 -12  18 227.164 29.1408
   4 -12  18 42.2798 31.7502
  -2 -11  18 9.71406 30.0559
  -1 -11  18 261.281 35.8910
   0 -11  18 85.9991 33.6461
   1 -11  18 17.9405 26.6487
   2 -11  18 853.512 50.8480
   3 -11  18 195.365 52.6600
   4 -11  18 28.8734 63.4080
   5 -11  18 593.023 36.5513
   6 -11  18 20.0537 24.8500
  -4 -10  18 74.8845 27.2123
  -3 -10  18 73.8296 25.2229
  -2 -10  18 27.7652 19.8512
  -1 -10  18 60.2533 34.0921
   0 -10  18 111.273 32.6602
   1 -10  18 0.00000 22.0706
   2 -10  18 50.0464 48.1669
   3 -10  18 34.4067 40.6261
   4 -10  18 39.6750 35.2320
   5 -10  18 64.3952 23.3439
   6 -10  18 188.176 26.7883
   7 -10  18 0.00000 45.8639
  -5  -9  18 0.61485 26.0570
  -4  -9  18 93.9229 26.1676
  -3  -9  18 788.309 58.7464
  -1  -9  18 57.9853 63.1996
   0  -9  18 457.094 36.7602
   1  -9  18 5.28696 28.4968
   2  -9  18 204.097 29.2389
   3  -9  18 776.774 45.9359
   4  -9  18 40.5004 21.6212
   5  -9  18 160.226 24.5937
   6  -9  18 526.269 39.6037
   7  -9  18 0.00000 50.1543
   8  -9  18 132.079 58.2390
  -7  -8  18 68.5929 34.4151
  -6  -8  18 149.443 67.5664
  -5  -8  18 70.8265 27.1850
  -4  -8  18 187.968 27.3343
  -3  -8  18 0.00000 44.6816
  -2  -8  18 156.222 53.3917
  -1  -8  18 388.924 34.1566
   0  -8  18 50.6451 38.1313
   1  -8  18 102.298 40.7965
   2  -8  18 454.441 47.0106
   3  -8  18 13.9499 19.9035
   4  -8  18 200.660 27.9992
   5  -8  18 84.7421 27.4246
   6  -8  18 68.2157 49.2095
   7  -8  18 145.353 53.4025
   8  -8  18 78.5621 52.4465
  -7  -7  18 21.8365 55.3326
  -6  -7  18 496.556 54.0029
  -5  -7  18 323.807 30.5471
  -4  -7  18 4.03821 23.2586
  -3  -7  18 505.971 35.4010
  -2  -7  18 389.912 33.1608
  -1  -7  18 42.1562 23.6181
   0  -7  18 650.676 26.0401
   1  -7  18 365.384 41.2802
   2  -7  18 0.00000 47.4043
   3  -7  18 1362.69 45.6128
   4  -7  18 193.064 27.4166
   5  -7  18 29.3243 28.9851
   6  -7  18 704.501 32.0483
   7  -7  18 73.1101 26.7561
   8  -7  18 54.2892 49.6521
   9  -7  18 638.422 64.2842
  -8  -6  18 0.93553 43.2211
  -7  -6  18 190.504 92.4492
  -6  -6  18 514.402 61.7285
  -5  -6  18 40.7565 24.7032
  -4  -6  18 6.55413 22.3237
  -3  -6  18 641.299 35.4275
  -2  -6  18 16.7899 29.0480
  -1  -6  18 71.9350 26.6391
   0  -6  18 454.379 24.1086
   1  -6  18 293.544 26.2022
   2  -6  18 83.4945 24.2045
   3  -6  18 534.833 22.2897
   4  -6  18 137.907 17.5589
   5  -6  18 7.24536 20.1291
   6  -6  18 315.813 40.7403
   7  -6  18 82.2304 57.4646
   8  -6  18 41.7177 54.9250
   9  -6  18 370.084 72.5872
  -9  -5  18 13.7931 29.7150
  -8  -5  18 413.460 43.7301
  -7  -5  18 11.6061 26.5941
  -6  -5  18 3.51794 24.6971
  -5  -5  18 717.727 39.3382
  -4  -5  18 163.076 25.7974
  -3  -5  18 6.13967 15.6290
  -2  -5  18 1318.62 33.7708
  -1  -5  18 251.227 24.2821
   0  -5  18 0.00000 27.9368
   1  -5  18 1713.64 51.9942
   2  -5  18 67.0050 30.9043
   4  -5  18 898.121 39.8563
   5  -5  18 34.0938 24.3863
   6  -5  18 63.9426 27.0803
   7  -5  18 1487.60 86.8207
   8  -5  18 39.9933 36.6438
   9  -5  18 104.175 44.1695
  -9  -4  18 101.817 31.8409
  -8  -4  18 478.844 43.0340
  -7  -4  18 55.9058 26.9850
  -6  -4  18 245.644 29.5402
  -5  -4  18 545.398 38.3400
  -4  -4  18 24.0002 18.9394
  -3  -4  18 269.097 27.2280
  -2  -4  18 642.802 29.4041
  -1  -4  18 75.0405 22.4830
   0  -4  18 319.377 25.9621
   1  -4  18 467.839 36.1196
   4  -4  18 199.356 34.4697
   5  -4  18 231.105 30.5650
   6  -4  18 124.524 30.0855
   7  -4  18 106.003 32.3081
   8  -4  18 20.0567 31.7680
   9  -4  18 114.271 36.1862
 -10  -3  18 335.241 37.8705
  -9  -3  18 16.3548 27.9892
  -8  -3  18 103.304 29.9799
  -7  -3  18 437.602 32.6854
  -6  -3  18 15.8918 21.3859
  -5  -3  18 451.722 30.3908
  -4  -3  18 1256.78 30.7604
  -3  -3  18 88.7406 29.3383
  -2  -3  18 401.902 65.6671
  -1  -3  18 795.781 29.5179
   0  -3  18 59.5105 23.0309
   1  -3  18 260.017 36.7817
   2  -3  18 503.908 21.7598
   3  -3  18 140.723 55.9676
   4  -3  18 744.164 44.1571
   5  -3  18 528.584 42.8634
   6  -3  18 52.7162 30.0894
   7  -3  18 339.699 42.3143
   8  -3  18 259.084 39.4863
 -10  -2  18 174.263 54.1654
  -9  -2  18 22.2793 25.1376
  -8  -2  18 503.829 34.9388
  -7  -2  18 125.436 24.7051
  -6  -2  18 36.1818 21.8861
  -5  -2  18 1049.38 37.4533
  -4  -2  18 75.3236 18.1849
  -3  -2  18 0.00000 33.0825
  -2  -2  18 1401.14 75.3498
  -1  -2  18 28.9366 26.5803
   0  -2  18 0.00000 27.7141
   1  -2  18 791.731 35.6396
   2  -2  18 33.7354 17.8153
   3  -2  18 23.5704 20.5126
   4  -2  18 212.633 32.1462
   5  -2  18 29.5063 28.6910
   6  -2  18 40.7993 30.5609
   7  -2  18 301.077 39.0510
   8  -2  18 33.5266 34.2118
 -10  -1  18 252.637 43.8966
  -9  -1  18 38.8985 25.6114
  -8  -1  18 83.2416 46.5215
  -7  -1  18 475.635 46.4672
  -6  -1  18 72.9437 22.1529
  -5  -1  18 69.0793 19.4265
  -4  -1  18 1102.47 40.0693
  -3  -1  18 141.456 74.2939
  -2  -1  18 43.6225 68.2825
  -1  -1  18 1401.77 42.4257
   0  -1  18 62.2237 35.4210
   1  -1  18 19.2256 18.2952
   2  -1  18 1086.41 39.2808
   3  -1  18 2.32957 21.0500
   4  -1  18 7.14588 27.5932
   5  -1  18 583.951 46.9377
   6  -1  18 12.3878 31.7335
   7  -1  18 120.286 68.2059
   8  -1  18 548.043 54.9942
 -11   0  18 130.289 61.3532
 -10   0  18 452.861 40.6330
  -9   0  18 37.6411 22.9186
  -8   0  18 49.4988 34.7226
  -7   0  18 1871.48 49.5548
  -6   0  18 22.5243 21.7021
  -5   0  18 76.3374 24.1835
  -4   0  18 663.480 31.6510
  -3   0  18 97.3752 19.6088
  -2   0  18 189.943 22.6190
  -1   0  18 837.601 35.2452
   0   0  18 23.0700 19.1627
   1   0  18 370.112 26.4644
   2   0  18 361.525 30.0838
   3   0  18 44.2973 23.3118
   4   0  18 86.6564 25.7671
   5   0  18 352.801 39.8425
   6   0  18 41.7659 46.1360
   7   0  18 5.25933 59.7812
 -11   1  18 16.0416 24.5795
 -10   1  18 12.8749 28.5010
  -9   1  18 180.414 25.3376
  -8   1  18 43.4519 44.2200
  -7   1  18 0.00000 42.7341
  -6   1  18 636.510 34.8410
  -5   1  18 14.7448 17.8815
  -4   1  18 46.0594 17.6733
  -3   1  18 1403.81 34.0771
  -2   1  18 142.341 21.3690
  -1   1  18 22.1403 19.4649
   0   1  18 1109.52 37.3109
   1   1  18 91.5331 21.6334
   2   1  18 274.642 37.6914
   3   1  18 960.491 43.5689
   4   1  18 38.7028 25.9551
   5   1  18 191.204 36.9209
   6   1  18 601.978 114.544
   7   1  18 0.00000 88.2190
 -10   2  18 455.444 31.7227
  -9   2  18 357.268 29.1794
  -8   2  18 44.6997 23.8463
  -7   2  18 1227.47 43.0178
  -6   2  18 1121.09 46.6456
  -5   2  18 8.69580 18.5604
  -4   2  18 649.673 29.1607
  -3   2  18 388.647 23.7009
  -2   2  18 48.0589 17.2005
  -1   2  18 653.475 34.0249
   0   2  18 363.646 28.3081
   1   2  18 25.6774 43.0752
   2   2  18 427.094 46.1186
   3   2  18 327.109 59.7723
   4   2  18 31.7507 27.0547
   5   2  18 318.769 41.2383
   6   2  18 40.5035 35.2939
 -10   3  18 82.6198 29.0317
  -9   3  18 23.6830 23.3016
  -8   3  18 268.362 26.0913
  -7   3  18 70.0868 28.6363
  -6   3  18 105.731 24.3227
  -5   3  18 338.148 24.1745
  -4   3  18 22.0502 20.3719
  -3   3  18 316.654 26.7882
  -2   3  18 186.456 19.7248
  -1   3  18 172.014 24.6192
   0   3  18 158.086 24.6961
   1   3  18 166.066 44.4981
   2   3  18 32.5026 45.1640
   3   3  18 412.480 41.7922
   4   3  18 137.936 30.2717
   5   3  18 88.4585 36.5863
 -10   4  18 61.1142 28.6979
  -9   4  18 880.881 39.1428
  -8   4  18 94.0700 26.4591
  -7   4  18 112.684 26.3446
  -6   4  18 1609.72 46.6136
  -5   4  18 68.1249 21.0129
  -4   4  18 187.442 40.5042
  -3   4  18 566.354 35.5149
  -2   4  18 25.3444 24.6304
  -1   4  18 66.6471 24.0441
   0   4  18 379.230 30.7671
   1   4  18 122.292 28.8236
   2   4  18 135.280 56.4075
   3   4  18 536.604 44.8476
   4   4  18 31.7953 30.0486
  -9   5  18 109.936 35.6407
  -8   5  18 263.635 38.7912
  -7   5  18 52.8027 25.6309
  -6   5  18 30.9221 24.1670
  -5   5  18 483.479 30.6469
  -4   5  18 0.00000 38.9819
  -3   5  18 27.3003 41.0697
  -2   5  18 484.982 33.9130
  -1   5  18 13.4154 24.0678
   0   5  18 53.3040 25.7362
   1   5  18 140.751 28.1212
   2   5  18 0.00000 29.3912
   3   5  18 137.240 40.8874
  -8   6  18 393.207 73.7956
  -7   6  18 5.62083 26.4098
  -6   6  18 681.377 39.9505
  -5   6  18 451.969 35.5532
  -4   6  18 15.5104 65.3963
  -3   6  18 653.066 77.1835
  -2   6  18 176.055 28.2978
  -1   6  18 56.7593 27.9906
   0   6  18 589.271 49.3097
   1   6  18 32.9992 31.3606
  -6   7  18 48.2265 32.4035
  -5   7  18 214.122 43.4115
  -4   7  18 373.470 39.6649
  -3   7  18 301.160 37.9840
  -2   7  18 5.66888 35.4277
  -2 -11  19 0.49735 35.8511
  -1 -11  19 96.3007 37.3311
   0 -11  19 65.8670 34.8755
   1 -11  19 21.1616 26.9232
   2 -11  19 11.1000 21.4890
   3 -11  19 153.010 54.8106
   4 -11  19 68.0671 95.0509
   5 -11  19 88.1662 27.5116
  -4 -10  19 131.680 27.9727
  -3 -10  19 3.93522 23.0373
  -2 -10  19 544.219 54.7768
  -1 -10  19 102.761 35.5658
   0 -10  19 5.61422 31.9885
   1 -10  19 171.192 24.3945
   2 -10  19 380.312 52.8272
   3 -10  19 11.4886 39.9407
   4 -10  19 304.805 63.5917
   5 -10  19 66.2087 27.1134
   6 -10  19 7.01498 26.8417
   7 -10  19 356.201 45.2971
  -5  -9  19 351.580 36.8106
  -4  -9  19 13.3594 37.2081
  -3  -9  19 17.6729 23.0127
  -2  -9  19 117.915 21.6521
  -1  -9  19 61.0879 64.3682
   0  -9  19 70.9136 28.2447
   1  -9  19 365.327 32.5861
   2  -9  19 0.00000 49.1763
   3  -9  19 6.54459 39.8888
   4  -9  19 185.274 24.7057
   5  -9  19 44.8019 23.4100
   6  -9  19 6.66718 33.7366
   7  -9  19 276.341 61.1489
  -6  -8  19 6.95063 30.0324
  -5  -8  19 69.4285 27.0480
  -4  -8  19 925.405 41.9959
  -3  -8  19 18.2247 33.9149
  -2  -8  19 2.15274 53.7444
  -1  -8  19 427.795 34.1945
   0  -8  19 10.7946 32.8482
   1  -8  19 0.00000 32.2038
   2  -8  19 770.935 35.8273
   3  -8  19 53.7102 25.4627
   4  -8  19 226.950 29.1450
   5  -8  19 549.853 52.4396
   6  -8  19 0.00000 45.3327
   7  -8  19 0.00000 49.1713
   8  -8  19 530.850 81.0356
  -7  -7  19 271.158 42.3631
  -6  -7  19 0.00000 53.5807
  -5  -7  19 365.681 32.4595
  -4  -7  19 488.962 35.2538
  -3  -7  19 7.25720 43.8663
  -2  -7  19 566.732 51.0918
  -1  -7  19 238.154 66.4334
   0  -7  19 15.9926 24.3683
   1  -7  19 593.596 47.0993
   2  -7  19 350.822 43.6767
   3  -7  19 101.726 25.9234
   4  -7  19 396.318 33.3289
   5  -7  19 193.487 53.0463
   6  -7  19 114.162 25.8076
   7  -7  19 235.532 31.8619
   8  -7  19 143.282 33.1169
  -8  -6  19 34.1498 39.5964
  -7  -6  19 32.5889 63.0319
  -6  -6  19 377.655 54.7225
  -5  -6  19 74.2663 26.0918
  -4  -6  19 170.265 26.4312
  -3  -6  19 599.536 35.3666
  -2  -6  19 29.2268 36.5581
  -1  -6  19 264.444 26.5774
   0  -6  19 518.275 28.5714
   1  -6  19 0.00000 28.1350
   2  -6  19 672.000 60.5429
   3  -6  19 631.606 24.9918
   4  -6  19 25.1786 17.9427
   5  -6  19 308.098 31.0069
   6  -6  19 268.192 33.5195
   7  -6  19 52.9161 64.5621
   8  -6  19 514.768 61.4106
  -8  -5  19 78.8326 33.9749
  -7  -5  19 631.100 70.9864
  -6  -5  19 60.2875 52.0421
  -5  -5  19 23.2586 24.7511
  -4  -5  19 467.671 35.7716
  -3  -5  19 99.1311 23.8507
  -2  -5  19 0.00000 30.3265
  -1  -5  19 433.825 27.9456
   0  -5  19 176.666 31.4186
   1  -5  19 101.030 46.7847
   2  -5  19 1158.22 40.0275
   3  -5  19 38.0131 24.8219
   4  -5  19 51.5683 23.9640
   5  -5  19 652.406 40.8282
   6  -5  19 17.7507 33.1779
   7  -5  19 19.3942 65.0938
  -9  -4  19 84.2176 32.4993
  -8  -4  19 19.6125 31.2895
  -7  -4  19 99.5089 29.3696
  -6  -4  19 198.664 29.3182
  -5  -4  19 46.8995 25.5843
  -4  -4  19 28.6467 23.5097
  -3  -4  19 663.168 35.6761
  -2  -4  19 255.406 38.1959
  -1  -4  19 44.3978 26.4659
   0  -4  19 363.245 27.6417
   1  -4  19 272.384 35.0002
   2  -4  19 0.00000 35.3457
   3  -4  19 666.117 95.8941
   4  -4  19 205.754 41.1559
   5  -4  19 14.5607 26.5507
   6  -4  19 641.622 46.6472
   7  -4  19 0.00000 57.7224
   8  -4  19 67.2548 34.7042
  -9  -3  19 338.337 35.9645
  -8  -3  19 5.23278 27.5707
  -7  -3  19 167.512 29.9033
  -6  -3  19 720.664 42.1674
  -5  -3  19 27.5536 22.5121
  -4  -3  19 336.589 21.8797
  -3  -3  19 632.051 53.9311
  -2  -3  19 73.6688 34.4561
  -1  -3  19 177.575 28.3164
   0  -3  19 664.995 37.0139
   1  -3  19 48.0067 36.1184
   2  -3  19 167.478 33.2129
   4  -3  19 75.1260 34.9229
   5  -3  19 56.8597 29.4463
   6  -3  19 362.700 38.4191
   7  -3  19 34.3661 31.1449
   8  -3  19 295.161 41.2228
 -10  -2  19 77.2424 32.0166
  -9  -2  19 11.5943 29.2641
  -8  -2  19 216.645 32.2319
  -7  -2  19 41.4383 24.1077
  -6  -2  19 1.19645 21.4977
  -5  -2  19 445.970 32.3388
  -4  -2  19 127.934 19.7657
  -3  -2  19 297.322 46.9462
  -2  -2  19 265.006 70.6734
  -1  -2  19 253.852 28.3430
   0  -2  19 130.520 27.3702
   1  -2  19 746.285 46.5269
   2  -2  19 9.23280 21.5052
   3  -2  19 272.541 32.8861
   4  -2  19 309.688 38.7062
   5  -2  19 110.916 32.9240
   6  -2  19 41.6986 32.5517
   7  -2  19 159.711 36.8857
 -10  -1  19 0.00000 37.9328
  -9  -1  19 626.101 41.7206
  -8  -1  19 344.190 37.6446
  -7  -1  19 34.9397 46.4277
  -6  -1  19 1357.67 43.0340
  -5  -1  19 175.195 21.7283
  -4  -1  19 35.4466 22.2070
  -3  -1  19 470.533 42.1959
  -2  -1  19 147.230 36.8007
  -1  -1  19 19.2591 35.7082
   0  -1  19 897.854 37.9913
   1  -1  19 298.879 25.2033
   2  -1  19 24.6389 19.2910
   3  -1  19 941.639 50.3627
   4  -1  19 55.4186 30.7507
   5  -1  19 59.9857 32.0317
   6  -1  19 703.039 53.9971
   7  -1  19 10.5458 34.1728
 -10   0  19 17.9267 26.3067
  -9   0  19 237.179 30.4578
  -8   0  19 32.2208 46.9934
  -7   0  19 32.4193 49.1090
  -6   0  19 409.809 35.3162
  -5   0  19 193.293 27.0688
  -4   0  19 97.5484 21.0991
  -3   0  19 335.331 54.5842
  -2   0  19 451.906 40.6964
  -1   0  19 7.65313 33.6870
   0   0  19 394.730 30.7764
   1   0  19 440.694 29.1205
   2   0  19 73.9331 24.3554
   3   0  19 47.9599 30.2687
   4   0  19 554.193 49.7180
   5   0  19 72.8477 33.5905
   6   0  19 54.1958 35.2749
 -10   1  19 21.9412 26.8481
  -9   1  19 60.5098 24.0402
  -8   1  19 694.899 47.9765
  -7   1  19 46.7423 42.3854
  -6   1  19 27.7459 22.3507
  -5   1  19 1593.01 38.5394
  -4   1  19 108.330 19.5536
  -3   1  19 23.4759 20.1829
  -2   1  19 1581.06 45.4729
  -1   1  19 123.690 22.5526
   0   1  19 21.6574 21.2118
   1   1  19 1063.19 38.5463
   2   1  19 26.8742 24.7978
   3   1  19 80.4985 27.0829
   4   1  19 759.818 53.8701
   5   1  19 59.2560 42.6193
   6   1  19 146.350 48.4581
 -10   2  19 33.4948 24.6732
  -9   2  19 48.6974 23.8610
  -8   2  19 276.326 50.1321
  -7   2  19 107.811 37.5050
  -6   2  19 24.6616 27.1476
  -5   2  19 20.0778 19.5834
  -4   2  19 411.706 26.7646
  -3   2  19 9.06857 18.0093
  -2   2  19 101.835 20.8850
  -1   2  19 341.371 27.0044
   0   2  19 130.809 24.3325
   1   2  19 0.00000 30.5409
   2   2  19 426.157 53.6519
   3   2  19 12.7558 26.3812
   4   2  19 20.4116 33.8428
   5   2  19 359.016 47.2456
 -10   3  19 175.896 30.4903
  -9   3  19 7.69019 23.4135
  -8   3  19 373.665 32.1975
  -7   3  19 746.700 45.8675
  -6   3  19 39.4557 23.6016
  -5   3  19 311.580 24.6793
  -4   3  19 609.714 30.9144
  -3   3  19 6.42372 18.5076
  -2   3  19 114.043 24.2896
  -1   3  19 683.994 37.1676
   0   3  19 7.76819 23.0316
   1   3  19 505.105 48.9680
   2   3  19 637.875 51.7559
   3   3  19 0.00000 68.5030
   4   3  19 545.123 54.6977
  -9   4  19 36.3876 27.7199
  -8   4  19 496.907 34.5177
  -7   4  19 14.7406 24.8943
  -6   4  19 3.52223 23.3003
  -5   4  19 171.530 23.4450
  -4   4  19 2.93829 43.1362
  -3   4  19 98.9787 42.5870
  -2   4  19 112.508 24.9671
  -1   4  19 65.8144 25.0286
   0   4  19 6.38111 23.7423
   1   4  19 314.170 41.2404
   2   4  19 109.661 55.5297
   3   4  19 95.1524 35.7492
  -8   5  19 71.3835 31.7821
  -7   5  19 748.183 41.7584
  -6   5  19 160.226 27.0874
  -5   5  19 40.6214 22.6017
  -4   5  19 846.672 57.5234
  -3   5  19 46.0435 38.3612
  -2   5  19 111.503 34.2502
  -1   5  19 646.016 40.7233
   0   5  19 58.3397 26.4859
   1   5  19 44.0916 26.8276
  -7   6  19 357.543 38.0865
  -6   6  19 119.166 32.9038
  -5   6  19 167.120 41.7969
  -4   6  19 291.803 70.9510
  -3   6  19 238.502 70.1108
  -2   6  19 191.200 39.5951
  -1   6  19 131.998 34.3376
  -1 -11  20 61.1517 36.9658
   0 -11  20 187.050 38.4780
   1 -11  20 34.3760 27.8882
   2 -11  20 75.8569 28.0977
   3 -11  20 293.307 29.5738
   4 -11  20 21.8923 25.6566
  -3 -10  20 50.7332 39.3459
  -2 -10  20 44.0055 37.5681
  -1 -10  20 241.080 39.6920
   0 -10  20 228.224 38.1744
   1 -10  20 28.0756 26.5072
   2 -10  20 170.729 26.7865
   3 -10  20 180.756 44.7073
   4 -10  20 0.00000 93.8257
   5 -10  20 254.933 42.7211
   6 -10  20 83.6197 30.8908
  -4  -9  20 22.3599 25.6089
  -3  -9  20 388.467 32.0872
  -2  -9  20 25.1447 21.8720
  -1  -9  20 76.9794 51.5092
   0  -9  20 110.649 34.6854
   1  -9  20 33.9234 23.6308
   2  -9  20 79.5512 50.9719
   3  -9  20 233.786 42.9492
   4  -9  20 291.745 97.7555
   5  -9  20 15.4047 31.7380
   6  -9  20 168.555 40.9542
   7  -9  20 190.549 57.4079
  -6  -8  20 758.676 46.3542
  -5  -8  20 54.1468 27.0845
  -4  -8  20 39.1917 24.7739
  -3  -8  20 777.270 58.3480
  -2  -8  20 0.00000 115.752
  -1  -8  20 45.8162 69.8050
   0  -8  20 599.160 42.8018
   1  -8  20 15.1986 28.2532
   2  -8  20 17.9169 27.7469
   3  -8  20 606.227 54.8489
   4  -8  20 66.9324 34.6299
   5  -8  20 57.0273 35.9019
   6  -8  20 284.122 58.7853
   7  -8  20 37.2732 53.8902
  -7  -7  20 113.530 122.010
  -6  -7  20 77.7254 55.0703
  -5  -7  20 292.969 31.5709
  -4  -7  20 52.5932 25.4050
  -3  -7  20 93.9411 47.0441
  -2  -7  20 585.981 45.5580
  -1  -7  20 78.9613 73.9148
   0  -7  20 0.00000 27.2090
   1  -7  20 799.578 51.2377
   2  -7  20 114.837 27.7028
   3  -7  20 57.0772 25.9400
   4  -7  20 381.520 42.4356
   5  -7  20 0.00000 45.7529
   6  -7  20 152.162 53.5556
   7  -7  20 313.364 61.7435
  -7  -6  20 4.72996 56.0297
  -6  -6  20 207.734 50.3591
  -5  -6  20 640.768 40.9072
  -4  -6  20 30.6674 24.0374
  -3  -6  20 200.521 30.3601
  -2  -6  20 747.406 63.1773
  -1  -6  20 5.49657 29.1457
   0  -6  20 443.889 34.4638
   1  -6  20 1046.31 39.9483
   2  -6  20 0.00000 17.2427
   3  -6  20 496.516 27.4206
   4  -6  20 231.809 24.9711
   5  -6  20 42.8781 24.1678
   6  -6  20 217.391 29.6675
   7  -6  20 360.477 46.0105
  -8  -5  20 0.00000 43.7509
  -7  -5  20 33.6401 65.6064
  -6  -5  20 105.482 45.4057
  -5  -5  20 0.00000 24.1413
  -4  -5  20 204.020 27.0891
  -3  -5  20 10.3373 22.4723
  -2  -5  20 0.00000 28.5381
  -1  -5  20 49.4756 30.5254
   0  -5  20 133.496 42.6359
   1  -5  20 114.079 46.9603
   2  -5  20 323.628 28.8661
   3  -5  20 62.5375 21.5496
   4  -5  20 69.8761 25.6322
   5  -5  20 265.626 35.0471
   6  -5  20 180.190 39.1497
   7  -5  20 208.141 72.3095
  -8  -4  20 397.759 39.9863
  -7  -4  20 176.049 36.1512
  -6  -4  20 36.8878 32.7300
  -5  -4  20 521.753 39.5348
  -4  -4  20 248.240 29.0503
  -3  -4  20 0.00000 41.1093
  -2  -4  20 576.512 45.2004
  -1  -4  20 206.357 37.6135
   0  -4  20 3.11313 27.9866
   1  -4  20 1091.03 45.7740
   2  -4  20 252.014 29.2948
   4  -4  20 523.112 41.9338
   5  -4  20 51.5318 29.2488
   6  -4  20 0.00000 30.3872
   7  -4  20 604.644 82.3166
  -9  -3  20 9.27289 30.2030
  -8  -3  20 307.654 35.3169
  -7  -3  20 106.012 29.3063
  -6  -3  20 13.2551 26.0351
  -5  -3  20 35.1813 25.6103
  -4  -3  20 174.455 26.6193
  -3  -3  20 52.0353 42.4317
  -2  -3  20 363.846 42.8154
  -1  -3  20 50.3126 27.5750
   0  -3  20 37.0812 32.3431
   1  -3  20 80.2780 38.2008
   2  -3  20 329.893 44.1851
   4  -3  20 69.6952 71.4505
   5  -3  20 365.744 38.1518
   6  -3  20 33.0883 32.0052
   7  -3  20 113.634 36.7816
  -9  -2  20 6.73357 29.4843
  -8  -2  20 164.127 32.0856
  -7  -2  20 1225.57 52.0248
  -6  -2  20 19.1365 25.5320
  -5  -2  20 218.247 28.9232
  -4  -2  20 659.391 32.3513
  -3  -2  20 57.9155 58.4442
  -2  -2  20 340.775 44.2974
  -1  -2  20 723.744 37.4695
   0  -2  20 23.6326 36.2145
   1  -2  20 480.568 46.8287
   2  -2  20 1140.40 68.7327
   3  -2  20 0.00000 67.5622
   4  -2  20 127.619 39.2956
   5  -2  20 609.637 49.7586
   6  -2  20 15.3785 32.6355
   7  -2  20 125.959 37.8572
  -9  -1  20 71.0532 31.7090
  -8  -1  20 386.640 37.7797
  -7  -1  20 199.414 27.5078
  -6  -1  20 167.444 25.5372
  -5  -1  20 403.950 29.9707
  -4  -1  20 2.69779 22.7693
  -3  -1  20 89.4391 41.5461
  -2  -1  20 169.702 36.1542
  -1  -1  20 139.235 45.1454
   0  -1  20 309.581 42.6003
   1  -1  20 91.4005 25.5799
   2  -1  20 22.3311 24.2472
   3  -1  20 270.492 36.0347
   4  -1  20 90.1598 32.6734
   5  -1  20 51.8856 33.9814
   6  -1  20 218.402 39.9467
  -9   0  20 286.677 31.8915
  -8   0  20 0.00000 49.3089
  -7   0  20 700.383 59.4245
  -6   0  20 701.136 44.7905
  -5   0  20 38.9199 25.5515
  -4   0  20 657.284 39.5996
  -3   0  20 616.970 46.7131
  -2   0  20 5.70904 43.1657
  -1   0  20 1148.88 52.3458
   0   0  20 518.516 49.3956
   1   0  20 23.0565 22.0070
   2   0  20 618.632 40.9073
   3   0  20 226.400 36.8842
   4   0  20 13.4806 31.7057
   5   0  20 349.897 42.6346
   6   0  20 367.656 43.5103
  -9   1  20 48.4149 24.0465
  -8   1  20 21.4797 40.1871
  -7   1  20 457.158 44.0319
  -6   1  20 35.6633 26.4391
  -5   1  20 6.83237 18.8623
  -4   1  20 435.482 31.4594
  -3   1  20 27.3919 73.6848
  -2   1  20 0.00000 52.9017
  -1   1  20 758.073 47.5458
   0   1  20 10.1255 21.3667
   1   1  20 156.366 24.6092
   2   1  20 88.1464 27.8443
   3   1  20 71.9564 34.5163
   4   1  20 114.619 35.5465
   5   1  20 196.486 40.0714
  -9   2  20 341.734 29.1963
  -8   2  20 41.1054 47.5330
  -7   2  20 12.1466 52.3499
  -6   2  20 947.610 47.6171
  -5   2  20 261.115 23.7970
  -4   2  20 26.5567 19.5023
  -3   2  20 811.218 39.6518
  -2   2  20 127.330 25.8075
  -1   2  20 7.92649 22.4747
   0   2  20 521.233 36.0582
   1   2  20 68.7613 24.4567
   2   2  20 53.3558 54.1277
   3   2  20 701.752 55.9227
   4   2  20 20.7705 34.9688
  -9   3  20 111.354 25.7189
  -8   3  20 4.47452 25.4442
  -7   3  20 112.661 35.5016
  -6   3  20 175.752 26.6937
  -5   3  20 15.5230 20.5962
  -4   3  20 81.4523 22.9520
  -3   3  20 217.769 26.5097
  -2   3  20 71.1482 23.9105
  -1   3  20 56.5787 24.2957
   0   3  20 288.998 28.6530
   1   3  20 192.596 51.5015
   2   3  20 8.88140 49.4906
   3   3  20 25.9551 73.5322
  -8   4  20 277.562 31.4481
  -7   4  20 0.00000 25.5270
  -6   4  20 215.216 28.0397
  -5   4  20 274.183 26.3796
  -4   4  20 32.9701 32.4256
  -3   4  20 100.681 46.1709
  -2   4  20 459.506 33.8446
  -1   4  20 25.4196 25.2046
   0   4  20 387.648 31.9670
   1   4  20 336.712 53.6300
   2   4  20 0.00000 50.0122
  -7   5  20 28.7226 26.6563
  -6   5  20 308.821 32.7723
  -5   5  20 15.5147 25.6875
  -4   5  20 22.0471 53.9305
  -3   5  20 324.464 51.3282
  -2   5  20 0.05548 40.1317
  -1   5  20 51.9163 26.4462
   0   5  20 377.234 32.9060
  -4   6  20 174.252 71.6987
  -3   6  20 0.00000 73.0069
  -2 -10  21 34.5481 36.8802
  -1 -10  21 163.442 39.2564
   0 -10  21 69.9900 34.2866
   1 -10  21 39.8208 26.8352
   2 -10  21 260.938 26.7848
   3 -10  21 15.2769 28.5718
   4 -10  21 27.5572 100.686
   5 -10  21 116.516 36.6999
  -4  -9  21 282.985 30.2458
  -3  -9  21 1.48044 22.5084
  -2  -9  21 248.544 41.4434
  -1  -9  21 335.108 41.7661
   0  -9  21 28.9345 33.2304
   1  -9  21 359.870 31.7096
   2  -9  21 292.752 39.1355
   3  -9  21 41.0947 47.6670
   4  -9  21 181.483 98.2283
   5  -9  21 346.706 40.4107
   6  -9  21 4.79813 36.8182
  -5  -8  21 122.764 28.8414
  -4  -8  21 0.64749 24.0495
  -3  -8  21 78.5981 24.2731
  -2  -8  21 539.539 53.0413
  -1  -8  21 0.00000 68.8023
   0  -8  21 67.5053 33.6438
   1  -8  21 204.200 28.3139
   2  -8  21 47.5203 33.4169
   3  -8  21 285.032 64.1145
   4  -8  21 69.2336 55.7870
   5  -8  21 37.9018 36.6420
   6  -8  21 89.6683 39.0565
  -6  -7  21 133.648 33.6875
  -5  -7  21 14.5157 25.9921
  -4  -7  21 868.465 42.9218
  -3  -7  21 218.022 33.5274
  -2  -7  21 8.13449 44.2592
  -1  -7  21 918.328 44.8201
   0  -7  21 0.62900 33.2370
   1  -7  21 38.4691 24.0743
   2  -7  21 849.573 41.2706
   3  -7  21 92.6066 33.9745
   4  -7  21 11.2788 33.7056
   5  -7  21 559.147 56.6989
   6  -7  21 25.5432 51.6508
   7  -7  21 0.00000 51.6210
  -7  -6  21 423.043 50.9872
  -6  -6  21 52.6972 52.1819
  -5  -6  21 8.35340 25.2334
  -4  -6  21 350.563 33.0685
  -3  -6  21 183.583 28.4344
  -2  -6  21 128.473 51.8561
  -1  -6  21 176.221 91.7388
   0  -6  21 252.803 34.6823
   1  -6  21 19.8324 32.7585
   2  -6  21 236.783 23.8302
   3  -6  21 282.250 25.5751
   4  -6  21 31.0936 20.7350
   5  -6  21 57.1647 25.5530
   6  -6  21 79.1537 27.6322
   7  -6  21 6.42950 29.0842
  -7  -5  21 85.3316 65.8134
  -6  -5  21 567.436 55.2208
  -5  -5  21 0.00000 24.3418
  -4  -5  21 38.3409 24.6104
  -3  -5  21 545.617 37.5390
  -2  -5  21 14.2714 41.5549
  -1  -5  21 378.101 47.8619
   0  -5  21 1143.51 60.2718
   1  -5  21 49.8652 50.8453
   2  -5  21 227.047 26.7590
   3  -5  21 222.300 25.6032
   4  -5  21 11.6673 23.1496
   5  -5  21 95.4066 52.8777
   6  -5  21 462.449 44.7067
   7  -5  21 0.00000 61.5694
  -8  -4  21 0.00000 43.3049
  -7  -4  21 0.00000 86.9131
  -6  -4  21 49.6302 54.6213
  -5  -4  21 87.7317 27.3062
  -4  -4  21 53.4614 25.9925
  -3  -4  21 118.599 44.2126
  -2  -4  21 16.4038 40.9384
  -1  -4  21 674.564 48.3721
   0  -4  21 136.603 35.2053
   1  -4  21 120.922 38.2336
   2  -4  21 421.711 36.2243
   3  -4  21 8.61106 33.6966
   4  -4  21 76.5588 29.2655
   5  -4  21 269.767 35.1699
   6  -4  21 71.1086 41.3084
   7  -4  21 71.3797 34.5892
  -8  -3  21 101.773 35.7725
  -7  -3  21 0.00000 27.7442
  -6  -3  21 669.240 44.1586
  -5  -3  21 205.896 29.7461
  -4  -3  21 0.00000 24.1550
  -3  -3  21 524.803 50.7449
  -2  -3  21 228.158 42.6287
  -1  -3  21 0.00000 30.0473
   0  -3  21 761.270 42.1644
   1  -3  21 420.201 44.2235
   2  -3  21 63.2368 28.1196
   3  -3  21 873.178 104.313
   4  -3  21 154.889 81.1614
   5  -3  21 36.2373 31.8833
   6  -3  21 542.363 52.0188
  -9  -2  21 536.140 46.3071
  -8  -2  21 13.0796 28.6899
  -7  -2  21 14.6555 27.9239
  -6  -2  21 830.664 46.0454
  -5  -2  21 17.1606 25.3608
  -4  -2  21 4.54807 24.3498
  -3  -2  21 577.359 59.4043
  -2  -2  21 102.323 61.7664
  -1  -2  21 35.3692 32.0268
   0  -2  21 298.192 40.9014
   1  -2  21 98.0615 44.0721
   2  -2  21 10.7848 93.9008
   4  -2  21 49.4524 84.6859
   5  -2  21 0.00000 31.3601
   6  -2  21 380.022 43.5929
  -9  -1  21 22.0239 30.5923
  -8  -1  21 826.413 50.7200
  -7  -1  21 5.54648 27.5954
  -6  -1  21 3.43254 26.5358
  -5  -1  21 511.602 47.9873
  -4  -1  21 19.7312 36.1785
  -3  -1  21 129.554 49.3126
  -2  -1  21 1185.34 53.9391
  -1  -1  21 0.00000 62.4789
   0  -1  21 200.338 43.4698
   1  -1  21 1092.16 47.7861
   2  -1  21 207.667 32.9387
   3  -1  21 125.850 34.0262
   4  -1  21 640.015 51.3382
   5  -1  21 0.00000 33.5433
  -9   0  21 213.056 35.4336
  -8   0  21 940.087 53.7403
  -7   0  21 48.2313 71.7216
  -6   0  21 228.985 31.9054
  -5   0  21 653.642 42.1477
  -4   0  21 271.973 84.5039
  -3   0  21 315.199 45.7015
  -2   0  21 286.683 49.4901
  -1   0  21 39.5165 61.4272
   0   0  21 339.682 48.2982
   1   0  21 141.729 29.0178
   2   0  21 71.1034 27.7463
   3   0  21 52.9088 32.8618
   4   0  21 93.9215 36.0846
   5   0  21 29.2586 35.7908
  -9   1  21 80.3629 28.4640
  -8   1  21 35.4080 56.0508
  -7   1  21 283.805 52.8682
  -6   1  21 35.4384 28.5915
  -5   1  21 278.870 27.4690
  -4   1  21 78.2052 109.109
  -2   1  21 213.526 59.0671
  -1   1  21 430.959 58.5777
   0   1  21 11.6436 25.4036
   1   1  21 304.234 32.7752
   2   1  21 283.283 33.0433
   3   1  21 27.0966 34.4953
   4   1  21 187.735 39.6210
  -8   2  21 507.873 50.4849
  -7   2  21 400.826 55.2456
  -6   2  21 65.6871 34.2326
  -5   2  21 505.973 31.1210
  -4   2  21 64.4871 35.4833
  -3   2  21 0.00000 38.5160
  -2   2  21 678.312 65.6218
  -1   2  21 11.8233 27.5017
   0   2  21 13.3798 24.5233
   1   2  21 278.157 33.8668
   2   2  21 0.00000 27.6938
   3   2  21 56.3234 35.7350
  -8   3  21 4.52467 59.9946
  -7   3  21 454.664 61.3088
  -6   3  21 11.3373 24.3012
  -5   3  21 16.7418 24.2776
  -4   3  21 95.1768 28.5878
  -3   3  21 20.1255 27.0061
  -2   3  21 31.5297 24.4880
  -1   3  21 530.490 36.8744
   0   3  21 82.3198 26.5078
   1   3  21 40.8486 29.2011
   2   3  21 562.577 61.4561
  -7   4  21 509.278 37.5274
  -6   4  21 16.4324 30.9681
  -5   4  21 168.889 28.6855
  -4   4  21 353.398 31.6248
  -3   4  21 26.8286 25.2391
  -2   4  21 410.892 32.6746
  -1   4  21 366.220 32.3159
   0   4  21 26.6460 25.9732
  -5   5  21 69.4629 31.6888
  -4   5  21 33.9212 47.2933
  -3   5  21 166.254 55.9371
  -2   5  21 37.7823 31.6064
   0 -10  22 547.284 53.9718
   1 -10  22 74.6729 29.7019
   2 -10  22 35.9541 28.3587
   3 -10  22 498.098 40.9658
  -3  -9  22 146.072 41.9350
  -2  -9  22 27.1635 36.6877
  -1  -9  22 113.243 37.9615
   0  -9  22 244.072 40.0570
   1  -9  22 30.7443 27.4735
   2  -9  22 23.6333 22.9408
   3  -9  22 175.394 55.4975
   4  -9  22 26.2460 102.684
  -4  -8  22 64.8728 25.8165
  -3  -8  22 36.9650 23.2599
  -2  -8  22 348.694 30.4421
  -1  -8  22 0.00000 49.9856
   0  -8  22 113.409 36.6749
   1  -8  22 559.680 34.6863
   2  -8  22 49.5512 40.4954
   3  -8  22 246.540 64.9236
   5  -8  22 51.6811 54.2329
  -5  -7  22 116.186 28.8482
  -4  -7  22 22.7491 25.7329
  -3  -7  22 475.688 34.8094
  -2  -7  22 92.3614 46.7121
  -1  -7  22 57.9138 38.9824
   0  -7  22 274.389 25.0805
   1  -7  22 10.2947 24.4764
   2  -7  22 85.0405 32.9652
   3  -7  22 290.464 71.4109
   4  -7  22 115.609 38.3324
   5  -7  22 48.2834 39.0221
   6  -7  22 205.124 59.1984
  -6  -6  22 0.00000 33.8351
  -5  -6  22 197.364 29.6120
  -4  -6  22 90.8727 26.6613
  -3  -6  22 130.405 37.7520
  -2  -6  22 357.365 47.6899
  -1  -6  22 54.7966 101.746
   0  -6  22 0.00000 43.3536
   1  -6  22 709.663 33.7978
   2  -6  22 155.125 21.8171
   3  -6  22 10.4665 20.2368
   4  -6  22 297.414 28.6674
   5  -6  22 27.2087 23.9051
   6  -6  22 17.1658 27.6102
  -7  -5  22 6.48421 57.1194
  -6  -5  22 64.0153 50.6643
  -5  -5  22 383.529 37.3496
  -4  -5  22 0.00000 24.9262
  -3  -5  22 3.96373 26.7255
  -2  -5  22 512.141 64.8220
  -1  -5  22 0.00000 76.3977
   0  -5  22 58.5087 48.7238
   1  -5  22 739.532 63.2224
   2  -5  22 42.6381 24.2978
   3  -5  22 124.288 25.3209
   4  -5  22 217.476 28.4772
   5  -5  22 35.4433 29.5347
   6  -5  22 137.948 32.8823
  -7  -4  22 178.295 87.1285
  -6  -4  22 44.4678 51.5160
  -5  -4  22 24.9863 26.2631
  -4  -4  22 468.613 38.1115
  -3  -4  22 18.9345 27.1450
  -2  -4  22 0.00000 72.9503
  -1  -4  22 532.100 51.2612
   0  -4  22 19.7684 35.6626
   1  -4  22 78.5838 29.7366
   2  -4  22 608.337 38.4385
   3  -4  22 23.6178 25.4902
   4  -4  22 76.8027 26.8020
   5  -4  22 767.745 51.1002
   6  -4  22 93.6892 34.2236
  -8  -3  22 310.534 40.5677
  -7  -3  22 202.977 38.3825
  -6  -3  22 7.01953 30.4321
  -5  -3  22 242.183 31.6792
  -4  -3  22 223.801 30.0267
  -3  -3  22 0.00000 78.7452
  -2  -3  22 295.478 47.7112
  -1  -3  22 337.609 35.7643
   0  -3  22 0.00000 36.6936
   1  -3  22 472.922 47.0781
   2  -3  22 259.652 30.3339
   3  -3  22 50.0761 56.3206
   4  -3  22 400.875 43.0702
   5  -3  22 147.144 36.3030
   6  -3  22 27.5871 43.7241
  -8  -2  22 9.98408 30.0818
  -7  -2  22 96.2772 30.6873
  -6  -2  22 289.324 36.2964
  -5  -2  22 160.553 30.1083
  -4  -2  22 150.804 53.6771
  -3  -2  22 359.419 51.1583
  -2  -2  22 97.3043 31.4032
  -1  -2  22 116.957 34.2602
   0  -2  22 586.542 45.7930
   1  -2  22 77.3729 54.9739
   2  -2  22 190.232 100.205
   3  -2  22 492.440 121.813
   5  -2  22 255.081 39.4422
  -8  -1  22 11.6350 30.5696
  -7  -1  22 1029.83 51.7086
  -6  -1  22 8.15455 27.5355
  -5  -1  22 0.00000 30.3341
  -4  -1  22 893.394 104.042
  -3  -1  22 0.00000 50.0039
  -2  -1  22 94.9817 49.2514
  -1  -1  22 888.406 65.0949
   0  -1  22 69.1730 42.7494
   1  -1  22 44.6341 43.0898
   2  -1  22 976.352 96.5965
   3  -1  22 102.627 65.4913
   4  -1  22 2.45305 42.2519
   5  -1  22 713.758 57.4364
  -8   0  22 79.3533 35.5468
  -7   0  22 148.691 31.9053
  -6   0  22 209.443 39.3131
  -5   0  22 77.0547 52.8025
  -4   0  22 244.270 47.7847
  -3   0  22 478.928 58.0118
  -2   0  22 12.2612 45.4105
  -1   0  22 48.7544 70.9315
   0   0  22 667.080 64.5007
   1   0  22 26.1429 33.2601
   2   0  22 3.95088 29.8387
   3   0  22 215.431 32.2143
   4   0  22 21.4282 33.4518
  -8   1  22 0.00000 76.2498
  -7   1  22 161.737 101.408
  -6   1  22 545.478 55.4425
  -5   1  22 0.00000 31.0690
  -4   1  22 167.948 119.517
  -3   1  22 667.585 96.9755
  -2   1  22 0.00000 55.1829
  -1   1  22 377.054 69.8210
   0   1  22 521.599 66.9920
   1   1  22 14.1639 30.9878
   2   1  22 170.984 35.8175
   3   1  22 252.314 34.1111
  -7   2  22 48.8326 59.9602
  -6   2  22 78.9070 40.1235
  -5   2  22 221.831 33.7531
  -2   2  22 105.060 110.531
  -1   2  22 84.7887 41.7861
   0   2  22 106.888 30.5583
   1   2  22 350.938 39.6548
   2   2  22 61.0743 31.7467
  -7   3  22 0.00000 69.8212
  -6   3  22 540.921 45.4782
  -5   3  22 129.932 27.8188
  -4   3  22 18.1687 52.4512
  -2   3  22 164.184 42.6970
  -1   3  22 8.05264 28.8145
   0   3  22 482.547 40.3406
   1   3  22 123.014 38.8707
  -5   4  22 47.5451 31.0534
  -4   4  22 21.1801 30.4969
  -3   4  22 276.640 31.0640
  -2   4  22 217.696 30.3019
  -1  -9  23 63.5445 37.7697
   0  -9  23 0.00000 35.7904
   1  -9  23 8.74222 36.1618
   2  -9  23 168.959 40.0383
   3  -9  23 40.7873 42.2484
  -3  -8  23 34.3314 24.4037
  -2  -8  23 152.899 40.6218
  -1  -8  23 570.160 80.3223
   0  -8  23 6.61637 34.7490
   1  -8  23 44.2450 35.9712
   2  -8  23 453.138 47.6718
   3  -8  23 32.6661 63.0518
  -4  -7  23 40.9171 26.4634
  -3  -7  23 104.049 26.5792
  -2  -7  23 68.0462 23.2652
  -1  -7  23 0.00000 54.2480
   0  -7  23 152.444 77.3776
   1  -7  23 5.68697 29.5626
   2  -7  23 39.3095 32.5584
   3  -7  23 272.090 70.7256
   4  -7  23 0.00000 110.281
   5  -7  23 60.4087 39.6487
  -5  -6  23 44.7244 27.3990
  -4  -6  23 162.059 28.6457
  -3  -6  23 172.144 34.6568
  -2  -6  23 0.00000 48.7145
  -1  -6  23 305.656 47.9506
   0  -6  23 261.800 32.6339
   1  -6  23 6.14147 20.3273
   2  -6  23 366.675 29.9467
   3  -6  23 80.3429 37.7245
   4  -6  23 10.6781 26.5548
   5  -6  23 188.071 44.4687
  -6  -5  23 32.1045 54.7239
  -5  -5  23 24.0022 30.7199
  -4  -5  23 74.1514 27.8460
  -3  -5  23 129.963 30.4542
  -2  -5  23 69.2282 56.4879
  -1  -5  23 30.2810 83.4521
   0  -5  23 446.145 57.0426
   1  -5  23 109.384 39.8012
   2  -5  23 76.4277 24.1478
   3  -5  23 201.309 27.9588
   4  -5  23 22.4009 25.4619
   5  -5  23 130.615 29.1603
  -6  -4  23 488.318 56.0355
  -5  -4  23 60.4506 27.7357
  -4  -4  23 48.7794 27.2190
  -3  -4  23 730.415 54.3855
  -2  -4  23 109.092 80.9490
  -1  -4  23 129.559 47.6036
   0  -4  23 974.143 49.0461
   1  -4  23 12.8749 29.3871
   2  -4  23 38.4182 25.3910
   3  -4  23 379.588 35.2956
   4  -4  23 18.8306 27.2572
   5  -4  23 77.8433 34.4836
  -7  -3  23 85.5456 48.0829
  -6  -3  23 0.00000 57.3280
  -5  -3  23 220.476 31.7677
  -4  -3  23 38.1749 27.3950
  -3  -3  23 26.6136 85.3101
  -2  -3  23 66.6018 48.5431
  -1  -3  23 6.83389 36.4648
   0  -3  23 19.8937 39.6029
   1  -3  23 247.203 36.1904
   2  -3  23 0.00000 25.2912
   3  -3  23 29.4088 40.0087
   4  -3  23 397.468 42.1007
   5  -3  23 59.4404 44.5942
  -7  -2  23 41.8810 30.3334
  -6  -2  23 287.426 34.9543
  -5  -2  23 386.415 36.0014
  -4  -2  23 14.9041 36.5437
  -3  -2  23 0.00000 77.8540
  -2  -2  23 565.420 42.2682
  -1  -2  23 44.3210 36.9056
   0  -2  23 123.760 44.2731
   1  -2  23 862.210 49.9715
   2  -2  23 31.9046 32.6151
   3  -2  23 277.739 61.5392
   4  -2  23 844.643 105.476
  -7  -1  23 212.974 34.2611
  -6  -1  23 170.629 33.1418
  -5  -1  23 0.00000 32.9914
  -4  -1  23 98.8038 88.1135
  -3  -1  23 242.627 68.4061
  -2  -1  23 0.00000 64.9168
  -1  -1  23 198.089 50.5925
   0  -1  23 63.3503 44.3418
   1  -1  23 31.6483 31.8581
   2  -1  23 59.9135 84.5839
   3  -1  23 138.498 72.1870
   4  -1  23 0.00000 42.4101
  -7   0  23 297.227 35.9362
  -6   0  23 9.02914 34.2139
  -5   0  23 193.164 61.6272
  -4   0  23 3.79656 56.3463
  -3   0  23 0.00000 53.2262
  -2   0  23 788.903 55.2114
  -1   0  23 308.552 57.0355
   0   0  23 0.00000 90.3284
   1   0  23 495.709 46.0721
   2   0  23 39.9430 29.2436
   3   0  23 58.3925 39.3218
  -7   1  23 10.2828 37.4295
  -6   1  23 23.5321 34.7397
  -5   1  23 195.403 49.1248
  -4   1  23 247.676 117.792
  -3   1  23 8.85267 87.9766
  -2   1  23 147.417 55.2630
  -1   1  23 123.553 77.6649
   0   1  23 0.00000 41.0199
   1   1  23 94.3106 34.4066
   2   1  23 0.00000 32.6667
  -6   2  23 95.4212 58.9900
  -5   2  23 67.1999 35.6758
  -4   2  23 551.284 123.301
  -2   2  23 0.00000 76.9379
  -1   2  23 837.378 86.7024
   0   2  23 10.2340 32.9480
  -4   3  23 129.104 60.9178
  -3   3  23 22.8061 83.7525
  -2   3  23 224.692 34.4536
  -1  -8  24 23.6261 35.6722
   0  -8  24 85.1736 39.3950
   1  -8  24 44.2644 37.7990
   2  -8  24 33.9467 29.3912
  -3  -7  24 42.6074 25.8671
  -2  -7  24 412.612 32.6215
   0  -7  24 188.345 41.7570
   1  -7  24 350.255 61.7710
   2  -7  24 43.7534 34.0630
   3  -7  24 171.645 71.0886
  -4  -6  24 36.0214 26.9835
  -3  -6  24 63.5821 26.0634
  -2  -6  24 32.8248 32.2322
  -1  -6  24 68.9802 48.2598
   0  -6  24 13.4597 27.9458
   1  -6  24 12.4503 21.4146
   2  -6  24 137.926 26.6305
   3  -6  24 264.546 75.4968
   4  -6  24 10.5723 61.5705
  -5  -5  24 195.741 31.8056
  -4  -5  24 328.551 33.1487
  -3  -5  24 67.7905 40.5774
  -2  -5  24 602.869 63.9449
   0  -5  24 0.00000 83.5321
   1  -5  24 411.297 47.3361
   2  -5  24 181.151 27.2794
   3  -5  24 14.3794 24.9799
   4  -5  24 240.750 31.4582
  -5  -4  24 333.254 43.9084
  -4  -4  24 10.5190 27.2039
  -3  -4  24 15.1225 38.8309
  -1  -4  24 0.00000 78.8379
   0  -4  24 87.9389 31.6690
   1  -4  24 226.758 28.5354
   2  -4  24 20.3001 25.8241
   3  -4  24 9.90251 26.6157
   4  -4  24 315.356 34.1389
  -6  -3  24 2.59045 56.8224
  -5  -3  24 6.48640 28.5508
  -4  -3  24 588.265 43.7428
  -3  -3  24 0.00000 86.9364
  -2  -3  24 0.00000 80.7870
  -1  -3  24 905.526 50.5672
   0  -3  24 191.034 43.8762
   1  -3  24 2.08453 28.0403
   2  -3  24 553.277 40.9468
   3  -3  24 96.3293 30.8313
  -6  -2  24 7.93178 32.9379
  -5  -2  24 75.7810 29.8952
  -4  -2  24 477.250 58.4685
  -3  -2  24 73.8746 83.9627
  -2  -2  24 21.9581 39.4831
  -1  -2  24 169.950 41.7405
   0  -2  24 244.477 46.8016
   1  -2  24 33.6697 31.0061
   2  -2  24 234.956 37.9681
   3  -2  24 0.97747 55.7152
  -6  -1  24 435.727 41.2603
  -5  -1  24 0.00000 34.7426
  -4  -1  24 0.00000 85.6918
  -3  -1  24 517.250 78.9978
  -2  -1  24 49.8273 104.876
  -1  -1  24 225.064 43.3810
   0  -1  24 375.302 51.3797
   1  -1  24 20.0268 28.3647
   2  -1  24 11.3345 44.9171
  -6   0  24 20.8727 36.6574
  -5   0  24 23.0986 55.1699
  -4   0  24 406.525 64.5594
  -3   0  24 132.010 46.3224
  -2   0  24 0.00000 53.0854
  -1   0  24 154.952 69.2803
   0   0  24 37.4558 64.3887
   1   0  24 21.2057 31.8688
  -5   1  24 98.4004 49.7371
  -4   1  24 18.9847 77.9984
  -3   1  24 832.917 101.179
  -2   1  24 76.1813 51.5505
  -1   1  24 50.4077 60.6462
   0   1  24 446.880 50.2394
   0  -7  25 0.00000 35.8849
  -2  -6  25 3.37908 25.5532
  -1  -6  25 52.0411 58.4212
   0  -6  25 619.720 48.1199
   1  -6  25 39.3464 35.5183
   2  -6  25 92.6361 37.6596
  -3  -5  25 471.273 45.6852
  -2  -5  25 62.3453 53.4082
  -1  -5  25 192.915 122.557
   0  -5  25 199.243 57.8429
   1  -5  25 21.0368 34.9575
   2  -5  25 270.932 30.0516
  -4  -4  25 23.7208 29.0468
  -3  -4  25 52.6156 43.5876
   0  -4  25 110.748 38.0971
   1  -4  25 369.255 34.0182
   2  -4  25 42.7855 27.4834
  -4  -3  25 7.19553 28.4694
  -3  -3  25 572.214 69.5655
  -1  -3  25 102.368 55.6005
   0  -3  25 444.414 44.4255
   1  -3  25 18.2336 31.0897
   2  -3  25 4.47279 27.5252
  -5  -2  25 208.275 62.7365
  -4  -2  25 21.5921 35.4449
  -3  -2  25 0.00000 86.3208
  -2  -2  25 97.7568 56.1347
  -1  -2  25 170.822 45.0134
   0  -2  25 9.07813 46.4900
   1  -2  25 323.994 33.8411
  -4  -1  25 34.7985 92.8041
  -3  -1  25 106.507 56.7298
  -2  -1  25 433.838 53.4869
  -1  -1  25 0.00000 74.1056
   0  -1  25 102.477 30.8668
  -3   0  25 55.5478 46.3291
  -2   0  25 0.00000 57.1305
  -1   0  25 158.591 57.3406
   0   0   0    0.00    0.00   0
;
_shelx_hkl_checksum              88322
_shelx_fab_file                  
;
    1    0    0   -127.23      0.00
    2    0    0     83.55      0.00
    3    0    0    -43.18      0.00
    4    0    0     19.55      0.00
    5    0    0     -7.39      0.00
    6    0    0     -1.24      0.00
    7    0    0      6.63      0.00
    8    0    0     -6.60      0.00
    9    0    0      2.88      0.00
   10    0    0      0.88      0.00
   11    0    0     -3.02      0.00
   12    0    0      3.62      0.00
   13    0    0     -2.80      0.00
  -13    1    0     -5.89      0.00
  -12    1    0      8.26      0.00
  -11    1    0    -10.15      0.00
  -10    1    0     11.46      0.00
   -9    1    0    -11.52      0.00
   -8    1    0      9.25      0.00
   -7    1    0     -4.70      0.00
   -6    1    0     -0.20      0.00
   -5    1    0      3.41      0.00
   -4    1    0     -4.71      0.00
   -3    1    0      4.04      0.00
   -2    1    0      1.43      0.00
   -1    1    0    -15.08      0.00
    0    1    0     34.27      0.00
    1    1    0    -49.57      0.00
    2    1    0     53.38      0.00
    3    1    0    -47.47      0.00
    4    1    0     39.45      0.00
    5    1    0    -33.62      0.00
    6    1    0     28.54      0.00
    7    1    0    -22.03      0.00
    8    1    0     14.73      0.00
    9    1    0     -8.53      0.00
   10    1    0      4.23      0.00
   11    1    0     -1.68      0.00
   12    1    0      0.48      0.00
   13    1    0      0.00      0.00
  -13    2    0     -6.38      0.00
  -12    2    0      9.58      0.00
  -11    2    0    -12.42      0.00
  -10    2    0     14.73      0.00
   -9    2    0    -15.70      0.00
   -8    2    0     14.63      0.00
   -7    2    0    -12.23      0.00
   -6    2    0     10.01      0.00
   -5    2    0     -8.49      0.00
   -4    2    0      7.88      0.00
   -3    2    0     -9.88      0.00
   -2    2    0     16.17      0.00
   -1    2    0    -24.39      0.00
    0    2    0     28.37      0.00
    1    2    0    -24.85      0.00
    2    2    0     17.65      0.00
    3    2    0    -12.91      0.00
    4    2    0     11.87      0.00
    5    2    0    -11.27      0.00
    6    2    0      9.35      0.00
    7    2    0     -7.95      0.00
    8    2    0      8.46      0.00
    9    2    0     -9.33      0.00
   10    2    0      8.48      0.00
   11    2    0     -6.08      0.00
   12    2    0      3.54      0.00
  -14    3    0     -0.78      0.00
  -13    3    0     -0.36      0.00
  -12    3    0      1.67      0.00
  -11    3    0     -3.57      0.00
  -10    3    0      6.91      0.00
   -9    3    0    -11.95      0.00
   -8    3    0     17.43      0.00
   -7    3    0    -20.76      0.00
   -6    3    0     20.34      0.00
   -5    3    0    -17.29      0.00
   -4    3    0     13.85      0.00
   -3    3    0    -10.46      0.00
   -2    3    0      6.44      0.00
   -1    3    0     -2.94      0.00
    0    3    0      2.55      0.00
    1    3    0     -5.57      0.00
    2    3    0      9.22      0.00
    3    3    0    -11.33      0.00
    4    3    0     12.26      0.00
    5    3    0    -12.61      0.00
    6    3    0     11.41      0.00
    7    3    0     -8.03      0.00
    8    3    0      3.85      0.00
    9    3    0     -0.72      0.00
   10    3    0     -0.93      0.00
   11    3    0      1.57      0.00
   12    3    0     -1.52      0.00
  -14    4    0     -3.50      0.00
  -13    4    0      3.60      0.00
  -12    4    0     -3.68      0.00
  -11    4    0      3.52      0.00
  -10    4    0     -2.25      0.00
   -9    4    0     -0.13      0.00
   -8    4    0      3.31      0.00
   -7    4    0     -7.83      0.00
   -6    4    0     13.86      0.00
   -5    4    0    -19.52      0.00
   -4    4    0     22.77      0.00
   -3    4    0    -24.25      0.00
   -2    4    0     25.70      0.00
   -1    4    0    -26.27      0.00
    0    4    0     23.28      0.00
    1    4    0    -16.81      0.00
    2    4    0     10.31      0.00
    3    4    0     -6.19      0.00
    4    4    0      3.61      0.00
    5    4    0     -1.45      0.00
    6    4    0      0.69      0.00
    7    4    0     -2.34      0.00
    8    4    0      4.83      0.00
    9    4    0     -5.48      0.00
   10    4    0      3.66      0.00
   11    4    0     -1.22      0.00
  -14    5    0      1.80      0.00
  -13    5    0     -2.00      0.00
  -12    5    0      1.49      0.00
  -11    5    0      0.05      0.00
  -10    5    0     -1.50      0.00
   -9    5    0      1.05      0.00
   -8    5    0      1.31      0.00
   -7    5    0     -3.26      0.00
   -6    5    0      3.07      0.00
   -5    5    0     -1.86      0.00
   -4    5    0      1.66      0.00
   -3    5    0     -2.82      0.00
   -2    5    0      4.70      0.00
   -1    5    0     -7.47      0.00
    0    5    0     11.28      0.00
    1    5    0    -14.52      0.00
    2    5    0     15.22      0.00
    3    5    0    -13.74      0.00
    4    5    0     12.01      0.00
    5    5    0    -10.46      0.00
    6    5    0      7.77      0.00
    7    5    0     -3.74      0.00
    8    5    0      0.36      0.00
    9    5    0      0.69      0.00
   10    5    0      0.02      0.00
  -14    6    0      2.77      0.00
  -13    6    0     -3.20      0.00
  -12    6    0      2.67      0.00
  -11    6    0     -1.77      0.00
  -10    6    0      1.27      0.00
   -9    6    0     -1.29      0.00
   -8    6    0      1.68      0.00
   -7    6    0     -2.54      0.00
   -6    6    0      3.71      0.00
   -5    6    0     -4.36      0.00
   -4    6    0      4.10      0.00
   -3    6    0     -3.73      0.00
   -2    6    0      4.08      0.00
   -1    6    0     -4.70      0.00
    0    6    0      4.71      0.00
    1    6    0     -4.22      0.00
    2    6    0      3.69      0.00
    3    6    0     -2.73      0.00
    4    6    0      1.02      0.00
    5    6    0      0.35      0.00
    6    6    0      0.11      0.00
    7    6    0     -2.00      0.00
    8    6    0      3.32      0.00
    9    6    0     -2.93      0.00
   10    6    0      1.65      0.00
  -13    7    0      1.11      0.00
  -12    7    0     -1.49      0.00
  -11    7    0      2.02      0.00
  -10    7    0     -3.03      0.00
   -9    7    0      3.52      0.00
   -8    7    0     -2.22      0.00
   -7    7    0     -0.18      0.00
   -6    7    0      1.49      0.00
   -5    7    0     -0.67      0.00
   -4    7    0     -1.11      0.00
   -3    7    0      2.12      0.00
   -2    7    0     -1.67      0.00
   -1    7    0      0.15      0.00
    0    7    0      1.47      0.00
    1    7    0     -2.25      0.00
    2    7    0      2.18      0.00
    3    7    0     -2.26      0.00
    4    7    0      3.07      0.00
    5    7    0     -3.54      0.00
    6    7    0      2.14      0.00
    7    7    0      0.78      0.00
    8    7    0     -3.08      0.00
    9    7    0      3.17      0.00
  -13    8    0     -0.85      0.00
  -12    8    0     -1.18      0.00
  -11    8    0      2.20      0.00
  -10    8    0     -1.22      0.00
   -9    8    0     -0.01      0.00
   -8    8    0     -0.32      0.00
   -7    8    0      1.44      0.00
   -6    8    0     -1.61      0.00
   -5    8    0      1.02      0.00
   -4    8    0     -1.09      0.00
   -3    8    0      1.76      0.00
   -2    8    0     -1.80      0.00
   -1    8    0      1.11      0.00
    0    8    0     -0.86      0.00
    1    8    0      1.54      0.00
    2    8    0     -2.42      0.00
    3    8    0      2.83      0.00
    4    8    0     -2.57      0.00
    5    8    0      1.41      0.00
    6    8    0      0.56      0.00
    7    8    0     -2.21      0.00
    8    8    0      2.24      0.00
  -13    9    0      0.88      0.00
  -12    9    0      0.04      0.00
  -11    9    0      0.39      0.00
  -10    9    0     -1.82      0.00
   -9    9    0      2.20      0.00
   -8    9    0     -0.82      0.00
   -7    9    0     -0.55      0.00
   -6    9    0      0.29      0.00
   -5    9    0      1.07      0.00
   -4    9    0     -2.19      0.00
   -3    9    0      2.59      0.00
   -2    9    0     -2.22      0.00
   -1    9    0      0.97      0.00
    0    9    0      0.58      0.00
    1    9    0     -1.09      0.00
    2    9    0      0.32      0.00
    3    9    0      0.25      0.00
    4    9    0      0.60      0.00
    5    9    0     -2.06      0.00
    6    9    0      2.46      0.00
    7    9    0     -1.47      0.00
  -12   10    0     -1.60      0.00
  -11   10    0      0.08      0.00
  -10   10    0      1.71      0.00
   -9   10    0     -2.46      0.00
   -8   10    0      2.31      0.00
   -7   10    0     -2.10      0.00
   -6   10    0      1.77      0.00
   -5   10    0     -0.78      0.00
   -4   10    0     -0.31      0.00
   -3   10    0      0.11      0.00
   -2   10    0      1.62      0.00
   -1   10    0     -3.40      0.00
    0   10    0      3.92      0.00
    1   10    0     -3.43      0.00
    2   10    0      2.77      0.00
    3   10    0     -2.06      0.00
    4   10    0      1.07      0.00
    5   10    0     -0.22      0.00
  -11   11    0      3.58      0.00
  -10   11    0     -4.41      0.00
   -9   11    0      4.31      0.00
   -8   11    0     -3.31      0.00
   -7   11    0      2.02      0.00
   -6   11    0     -1.27      0.00
   -5   11    0      1.51      0.00
   -4   11    0     -2.57      0.00
   -3   11    0      3.39      0.00
   -2   11    0     -2.56      0.00
   -1   11    0     -0.17      0.00
    0   11    0      2.95      0.00
    1   11    0     -3.64      0.00
    2   11    0      2.31      0.00
    3   11    0     -0.97      0.00
    4   11    0      0.73      0.00
  -10   12    0     -1.60      0.00
   -9   12    0      1.41      0.00
   -8   12    0     -1.25      0.00
   -7   12    0      0.97      0.00
   -6   12    0     -0.56      0.00
   -5   12    0      0.66      0.00
   -4   12    0     -1.89      0.00
   -3   12    0      3.76      0.00
   -2   12    0     -4.71      0.00
   -1   12    0      3.41      0.00
    0   12    0     -0.14      0.00
    1   12    0     -3.16      0.00
    2   12    0      4.41      0.00
   -8   13    0     -0.18      0.00
   -7   13    0     -0.04      0.00
   -6   13    0     -0.38      0.00
   -5   13    0      0.17      0.00
   -4   13    0      0.68      0.00
   -2   13    0     -1.11      0.00
   -1   13    0      2.80      0.00
    0   13    0     -2.65      0.00
    0  -13    1      5.31      0.00
    1  -13    1     -5.79      0.00
    4  -13    1      0.61      0.00
    5  -13    1     -0.31      0.00
    6  -13    1     -0.05      0.00
    7  -13    1      0.30      0.00
    8  -13    1      0.24      0.00
   -2  -12    1     -1.40      0.00
   -1  -12    1     -1.09      0.00
    0  -12    1      4.60      0.00
    1  -12    1     -6.80      0.00
    2  -12    1      6.49      0.00
    3  -12    1     -4.37      0.00
    4  -12    1      1.99      0.00
    5  -12    1     -0.42      0.00
    6  -12    1     -0.15      0.00
    7  -12    1      0.04      0.00
    8  -12    1      0.35      0.00
    9  -12    1     -0.86      0.00
   10  -12    1      1.26      0.00
   -4  -11    1     -0.42      0.00
   -3  -11    1      0.77      0.00
   -2  -11    1     -1.50      0.00
   -1  -11    1      1.00      0.00
    0  -11    1      1.91      0.00
    1  -11    1     -5.63      0.00
    2  -11    1      7.06      0.00
    3  -11    1     -5.19      0.00
    4  -11    1      2.09      0.00
    5  -11    1     -0.27      0.00
    6  -11    1      0.30      0.00
    7  -11    1     -1.30      0.00
    8  -11    1      2.51      0.00
    9  -11    1     -3.50      0.00
   10  -11    1      3.82      0.00
   11  -11    1     -3.13      0.00
   -6  -10    1      0.27      0.00
   -5  -10    1     -0.72      0.00
   -4  -10    1     -0.23      0.00
   -3  -10    1      1.88      0.00
   -2  -10    1     -3.01      0.00
   -1  -10    1      3.08      0.00
    0  -10    1     -2.25      0.00
    1  -10    1      0.84      0.00
    2  -10    1      0.40      0.00
    3  -10    1     -0.26      0.00
    4  -10    1     -1.57      0.00
    5  -10    1      3.63      0.00
    6  -10    1     -4.06      0.00
    7  -10    1      2.95      0.00
    8  -10    1     -1.82      0.00
    9  -10    1      1.30      0.00
   10  -10    1     -0.58      0.00
   11  -10    1     -0.67      0.00
   12  -10    1      1.35      0.00
   -7   -9    1      0.61      0.00
   -6   -9    1     -0.67      0.00
   -5   -9    1     -0.03      0.00
   -4   -9    1      0.73      0.00
   -3   -9    1     -0.08      0.00
   -2   -9    1     -1.73      0.00
   -1   -9    1      2.64      0.00
    0   -9    1     -1.34      0.00
    1   -9    1     -0.80      0.00
    2   -9    1      1.52      0.00
    3   -9    1     -0.36      0.00
    4   -9    1     -1.63      0.00
    5   -9    1      3.66      0.00
    6   -9    1     -5.03      0.00
    7   -9    1      4.49      0.00
    8   -9    1     -1.70      0.00
    9   -9    1     -1.29      0.00
   10   -9    1      1.96      0.00
   11   -9    1     -0.49      0.00
   12   -9    1     -0.76      0.00
   13   -9    1      0.58      0.00
   -8   -8    1     -2.89      0.00
   -7   -8    1      2.44      0.00
   -6   -8    1     -0.31      0.00
   -5   -8    1     -1.82      0.00
   -4   -8    1      2.67      0.00
   -3   -8    1     -2.43      0.00
   -2   -8    1      1.77      0.00
   -1   -8    1     -1.07      0.00
    0   -8    1      0.61      0.00
    1   -8    1     -0.45      0.00
    2   -8    1     -0.08      0.00
    3   -8    1      1.63      0.00
    4   -8    1     -3.33      0.00
    5   -8    1      3.65      0.00
    6   -8    1     -2.75      0.00
    7   -8    1      2.44      0.00
    8   -8    1     -3.16      0.00
    9   -8    1      3.13      0.00
   10   -8    1     -1.36      0.00
   11   -8    1     -0.39      0.00
   12   -8    1      0.10      0.00
   13   -8    1      1.53      0.00
   -9   -7    1     -4.28      0.00
   -8   -7    1      4.02      0.00
   -7   -7    1     -1.58      0.00
   -6   -7    1     -1.55      0.00
   -5   -7    1      3.37      0.00
   -4   -7    1     -3.34      0.00
   -3   -7    1      2.67      0.00
   -2   -7    1     -2.38      0.00
   -1   -7    1      2.13      0.00
    0   -7    1     -1.21      0.00
    1   -7    1     -0.05      0.00
    2   -7    1      0.67      0.00
    3   -7    1     -0.05      0.00
    4   -7    1     -1.64      0.00
    5   -7    1      3.51      0.00
    6   -7    1     -4.11      0.00
    7   -7    1      2.51      0.00
    8   -7    1      0.27      0.00
    9   -7    1     -1.94      0.00
   10   -7    1      1.52      0.00
   11   -7    1     -0.28      0.00
   12   -7    1     -0.18      0.00
   13   -7    1     -0.19      0.00
  -10   -6    1     -0.24      0.00
   -9   -6    1      1.98      0.00
   -8   -6    1     -3.64      0.00
   -7   -6    1      3.66      0.00
   -6   -6    1     -2.39      0.00
   -5   -6    1      1.56      0.00
   -4   -6    1     -1.83      0.00
   -3   -6    1      2.19      0.00
   -2   -6    1     -1.92      0.00
   -1   -6    1      1.64      0.00
    0   -6    1     -1.90      0.00
    1   -6    1      2.23      0.00
    2   -6    1     -2.40      0.00
    3   -6    1      3.11      0.00
    4   -6    1     -4.48      0.00
    5   -6    1      5.22      0.00
    6   -6    1     -4.40      0.00
    7   -6    1      2.92      0.00
    8   -6    1     -2.34      0.00
    9   -6    1      2.86      0.00
   10   -6    1     -3.58      0.00
   11   -6    1      3.99      0.00
   12   -6    1     -4.09      0.00
   13   -6    1      3.76      0.00
  -10   -5    1      1.57      0.00
   -9   -5    1     -1.70      0.00
   -8   -5    1     -0.77      0.00
   -7   -5    1      5.71      0.00
   -6   -5    1    -10.53      0.00
   -5   -5    1     12.85      0.00
   -4   -5    1    -13.29      0.00
   -3   -5    1     14.02      0.00
   -2   -5    1    -15.06      0.00
   -1   -5    1     14.13      0.00
    0   -5    1    -10.39      0.00
    1   -5    1      5.91      0.00
    2   -5    1     -2.73      0.00
    3   -5    1      0.84      0.00
    4   -5    1      0.27      0.00
    5   -5    1     -0.18      0.00
    6   -5    1     -0.89      0.00
    7   -5    1      1.18      0.00
    8   -5    1      0.02      0.00
    9   -5    1     -0.77      0.00
   10   -5    1     -0.79      0.00
   11   -5    1      3.50      0.00
   12   -5    1     -4.80      0.00
   13   -5    1      4.11      0.00
   14   -5    1     -2.90      0.00
  -11   -4    1      0.33      0.00
  -10   -4    1     -2.71      0.00
   -9   -4    1      5.16      0.00
   -8   -4    1     -6.18      0.00
   -7   -4    1      5.82      0.00
   -6   -4    1     -5.35      0.00
   -5   -4    1      5.39      0.00
   -4   -4    1     -5.58      0.00
   -3   -4    1      6.59      0.00
   -2   -4    1    -10.49      0.00
   -1   -4    1     17.62      0.00
    0   -4    1    -24.49      0.00
    1   -4    1     27.23      0.00
    2   -4    1    -26.11      0.00
    3   -4    1     24.17      0.00
    4   -4    1    -21.99      0.00
    5   -4    1     17.39      0.00
    6   -4    1     -9.88      0.00
    7   -4    1      2.44      0.00
    8   -4    1      2.08      0.00
    9   -4    1     -3.72      0.00
   10   -4    1      4.02      0.00
   11   -4    1     -3.90      0.00
   12   -4    1      3.85      0.00
   13   -4    1     -4.01      0.00
   14   -4    1      3.70      0.00
  -12   -3    1      1.73      0.00
  -11   -3    1     -2.06      0.00
  -10   -3    1      1.66      0.00
   -9   -3    1     -0.31      0.00
   -8   -3    1     -2.63      0.00
   -7   -3    1      6.90      0.00
   -6   -3    1    -10.65      0.00
   -5   -3    1     12.46      0.00
   -4   -3    1    -13.08      0.00
   -3   -3    1     13.56      0.00
   -2   -3    1    -13.15      0.00
   -1   -3    1     11.09      0.00
    0   -3    1     -9.28      0.00
    1   -3    1     10.34      0.00
    2   -3    1    -13.79      0.00
    3   -3    1     16.57      0.00
    4   -3    1    -17.26      0.00
    5   -3    1     17.03      0.00
    6   -3    1    -16.51      0.00
    7   -3    1     14.43      0.00
    8   -3    1     -9.96      0.00
    9   -3    1      4.59      0.00
   10   -3    1     -0.47      0.00
   11   -3    1     -1.79      0.00
   12   -3    1      2.96      0.00
   13   -3    1     -3.59      0.00
  -12   -2    1     -3.38      0.00
  -11   -2    1      6.11      0.00
  -10   -2    1     -8.65      0.00
   -9   -2    1      9.57      0.00
   -8   -2    1     -8.78      0.00
   -7   -2    1      7.67      0.00
   -6   -2    1     -7.16      0.00
   -5   -2    1      6.63      0.00
   -4   -2    1     -5.53      0.00
   -3   -2    1      5.09      0.00
   -2   -2    1     -6.78      0.00
   -1   -2    1      9.75      0.00
    0   -2    1    -11.46      0.00
    1   -2    1     11.02      0.00
    2   -2    1    -10.42      0.00
    3   -2    1     11.59      0.00
    4   -2    1    -13.80      0.00
    5   -2    1     15.15      0.00
    6   -2    1    -15.27      0.00
    7   -2    1     15.15      0.00
    8   -2    1    -14.87      0.00
    9   -2    1     13.42      0.00
   10   -2    1    -10.51      0.00
   11   -2    1      7.21      0.00
   12   -2    1     -4.43      0.00
   13   -2    1      2.17      0.00
  -13   -1    1     -0.06      0.00
  -12   -1    1     -0.36      0.00
  -11   -1    1      1.62      0.00
  -10   -1    1     -4.25      0.00
   -9   -1    1      8.86      0.00
   -8   -1    1    -16.06      0.00
   -7   -1    1     24.63      0.00
   -6   -1    1    -31.67      0.00
   -5   -1    1     36.41      0.00
   -4   -1    1    -41.78      0.00
   -3   -1    1     47.91      0.00
   -2   -1    1    -46.79      0.00
   -1   -1    1     29.86      0.00
    0   -1    1     -1.17      0.00
    1   -1    1    -23.27      0.00
    2   -1    1     31.58      0.00
    3   -1    1    -26.52      0.00
    4   -1    1     18.01      0.00
    5   -1    1    -10.69      0.00
    6   -1    1      3.13      0.00
    7   -1    1      5.03      0.00
    8   -1    1    -10.82      0.00
    9   -1    1     12.16      0.00
   10   -1    1    -10.31      0.00
   11   -1    1      7.67      0.00
   12   -1    1     -5.33      0.00
   13   -1    1      3.32      0.00
  -13    0    1      2.65      0.00
  -12    0    1     -3.29      0.00
  -11    0    1      2.32      0.00
  -10    0    1      0.37      0.00
   -9    0    1     -3.98      0.00
   -8    0    1      5.91      0.00
   -7    0    1     -2.98      0.00
   -6    0    1     -4.79      0.00
   -5    0    1     14.50      0.00
   -4    0    1    -27.13      0.00
   -3    0    1     49.59      0.00
   -2    0    1    -83.36      0.00
   -1    0    1    113.18      0.00
    1    0    1     89.28      0.00
    2    0    1    -48.76      0.00
    3    0    1     17.73      0.00
    4    0    1     -2.05      0.00
    5    0    1     -5.83      0.00
    6    0    1     11.28      0.00
    7    0    1    -12.89      0.00
    8    0    1      9.63      0.00
    9    0    1     -4.60      0.00
   10    0    1      0.90      0.00
   11    0    1      1.18      0.00
   12    0    1     -2.14      0.00
   13    0    1      1.77      0.00
  -13    1    1      5.88      0.00
  -12    1    1     -7.66      0.00
  -11    1    1      8.06      0.00
  -10    1    1     -7.15      0.00
   -9    1    1      5.29      0.00
   -8    1    1     -2.96      0.00
   -7    1    1      0.97      0.00
   -6    1    1     -0.30      0.00
   -5    1    1      1.71      0.00
   -4    1    1     -5.28      0.00
   -3    1    1     10.73      0.00
   -2    1    1    -17.70      0.00
   -1    1    1     25.35      0.00
    0    1    1    -31.74      0.00
    1    1    1     34.57      0.00
    2    1    1    -33.08      0.00
    3    1    1     28.77      0.00
    4    1    1    -23.96      0.00
    5    1    1     19.88      0.00
    6    1    1    -16.36      0.00
    7    1    1     12.80      0.00
    8    1    1     -8.93      0.00
    9    1    1      5.10      0.00
   10    1    1     -2.08      0.00
   11    1    1      0.45      0.00
   12    1    1      0.04      0.00
  -13    2    1      7.79      0.00
  -12    2    1    -10.81      0.00
  -11    2    1     12.40      0.00
  -10    2    1    -12.21      0.00
   -9    2    1     10.02      0.00
   -8    2    1     -6.09      0.00
   -7    2    1      1.69      0.00
   -6    2    1      1.69      0.00
   -5    2    1     -3.41      0.00
   -4    2    1      2.84      0.00
   -3    2    1      2.07      0.00
   -2    2    1    -12.28      0.00
   -1    2    1     23.52      0.00
    0    2    1    -28.25      0.00
    1    2    1     23.78      0.00
    2    2    1    -15.79      0.00
    3    2    1     11.14      0.00
    4    2    1    -10.00      0.00
    5    2    1      8.26      0.00
    6    2    1     -5.02      0.00
    7    2    1      3.36      0.00
    8    2    1     -4.74      0.00
    9    2    1      6.82      0.00
   10    2    1     -7.19      0.00
   11    2    1      5.94      0.00
   12    2    1     -4.07      0.00
  -14    3    1     -1.21      0.00
  -13    3    1      2.74      0.00
  -12    3    1     -4.07      0.00
  -11    3    1      5.92      0.00
  -10    3    1     -8.80      0.00
   -9    3    1     12.50      0.00
   -8    3    1    -15.81      0.00
   -7    3    1     16.69      0.00
   -6    3    1    -13.92      0.00
   -5    3    1      8.65      0.00
   -4    3    1     -3.21      0.00
   -3    3    1     -1.64      0.00
   -2    3    1      6.36      0.00
   -1    3    1     -9.91      0.00
    0    3    1      9.87      0.00
    1    3    1     -5.94      0.00
    2    3    1      0.89      0.00
    3    3    1      2.92      0.00
    4    3    1     -5.63      0.00
    5    3    1      7.77      0.00
    6    3    1     -8.40      0.00
    7    3    1      6.72      0.00
    8    3    1     -3.86      0.00
    9    3    1      1.65      0.00
   10    3    1     -0.65      0.00
   11    3    1      0.25      0.00
  -14    4    1      3.62      0.00
  -13    4    1     -3.84      0.00
  -12    4    1      3.91      0.00
  -11    4    1     -3.30      0.00
  -10    4    1      1.49      0.00
   -9    4    1      0.80      0.00
   -8    4    1     -2.73      0.00
   -7    4    1      4.96      0.00
   -6    4    1     -8.48      0.00
   -5    4    1     12.47      0.00
   -4    4    1    -15.33      0.00
   -3    4    1     17.08      0.00
   -2    4    1    -18.59      0.00
   -1    4    1     18.90      0.00
    0    4    1    -15.95      0.00
    1    4    1     10.13      0.00
    2    4    1     -4.32      0.00
    3    4    1      0.26      0.00
    4    4    1      2.82      0.00
    5    4    1     -5.25      0.00
    6    4    1      5.25      0.00
    7    4    1     -1.77      0.00
    8    4    1     -2.98      0.00
    9    4    1      5.57      0.00
   10    4    1     -4.94      0.00
   11    4    1      2.80      0.00
  -14    5    1      0.58      0.00
  -13    5    1     -1.73      0.00
  -12    5    1      2.74      0.00
  -11    5    1     -3.37      0.00
  -10    5    1      3.38      0.00
   -9    5    1     -2.40      0.00
   -8    5    1      0.90      0.00
   -7    5    1     -0.20      0.00
   -6    5    1      0.83      0.00
   -5    5    1     -1.51      0.00
   -4    5    1      0.85      0.00
   -3    5    1      0.90      0.00
   -2    5    1     -2.74      0.00
   -1    5    1      4.80      0.00
    0    5    1     -7.58      0.00
    1    5    1     10.03      0.00
    2    5    1    -10.45      0.00
    3    5    1      9.01      0.00
    4    5    1     -7.47      0.00
    5    5    1      6.43      0.00
    6    5    1     -4.89      0.00
    7    5    1      2.58      0.00
    8    5    1     -0.90      0.00
    9    5    1      0.87      0.00
   10    5    1     -1.59      0.00
  -14    6    1     -1.09      0.00
  -13    6    1      0.68      0.00
  -12    6    1      0.14      0.00
  -11    6    1     -0.82      0.00
  -10    6    1      0.92      0.00
   -9    6    1     -0.81      0.00
   -8    6    1      1.02      0.00
   -7    6    1     -1.28      0.00
   -6    6    1      0.90      0.00
   -5    6    1      0.17      0.00
   -4    6    1     -1.46      0.00
   -3    6    1      2.76      0.00
   -2    6    1     -4.04      0.00
   -1    6    1      4.86      0.00
    0    6    1     -4.84      0.00
    1    6    1      4.30      0.00
    2    6    1     -3.65      0.00
    3    6    1      2.43      0.00
    4    6    1     -0.34      0.00
    5    6    1     -1.38      0.00
    6    6    1      0.97      0.00
    7    6    1      1.44      0.00
    8    6    1     -3.68      0.00
    9    6    1      4.00      0.00
  -13    7    1     -2.93      0.00
  -12    7    1      3.46      0.00
  -11    7    1     -3.25      0.00
  -10    7    1      3.50      0.00
   -9    7    1     -4.12      0.00
   -8    7    1      3.89      0.00
   -7    7    1     -2.77      0.00
   -6    7    1      2.26      0.00
   -5    7    1     -3.05      0.00
   -4    7    1      3.99      0.00
   -3    7    1     -3.70      0.00
   -2    7    1      2.19      0.00
   -1    7    1     -0.31      0.00
    0    7    1     -1.21      0.00
    1    7    1      2.05      0.00
    2    7    1     -2.42      0.00
    3    7    1      3.11      0.00
    4    7    1     -4.39      0.00
    5    7    1      5.03      0.00
    6    7    1     -3.53      0.00
    7    7    1      0.43      0.00
    8    7    1      1.92      0.00
    9    7    1     -2.03      0.00
  -13    8    1     -0.64      0.00
  -12    8    1      2.89      0.00
  -11    8    1     -4.37      0.00
  -10    8    1      4.00      0.00
   -9    8    1     -3.35      0.00
   -8    8    1      4.17      0.00
   -7    8    1     -5.71      0.00
   -6    8    1      6.05      0.00
   -5    8    1     -5.02      0.00
   -4    8    1      3.88      0.00
   -3    8    1     -3.00      0.00
   -2    8    1      1.87      0.00
   -1    8    1     -0.74      0.00
    0    8    1      0.48      0.00
    1    8    1     -0.90      0.00
    2    8    1      1.06      0.00
    3    8    1     -0.69      0.00
    4    8    1      0.22      0.00
    5    8    1      0.34      0.00
    6    8    1     -1.18      0.00
    7    8    1      1.72      0.00
    8    8    1     -1.23      0.00
  -13    9    1     -1.39      0.00
  -12    9    1     -0.04      0.00
  -11    9    1     -0.01      0.00
  -10    9    1      1.80      0.00
   -9    9    1     -3.46      0.00
   -8    9    1      3.90      0.00
   -7    9    1     -3.99      0.00
   -6    9    1      4.58      0.00
   -5    9    1     -4.97      0.00
   -4    9    1      4.28      0.00
   -3    9    1     -2.94      0.00
   -2    9    1      1.85      0.00
   -1    9    1     -1.17      0.00
    0    9    1      0.66      0.00
    1    9    1     -0.37      0.00
    2    9    1      0.06      0.00
    3    9    1      0.97      0.00
    4    9    1     -2.75      0.00
    5    9    1      4.02      0.00
    6    9    1     -3.59      0.00
  -12   10    1      0.68      0.00
  -11   10    1      1.28      0.00
  -10   10    1     -3.03      0.00
   -9   10    1      3.32      0.00
   -8   10    1     -2.15      0.00
   -7   10    1      0.52      0.00
   -6   10    1      0.70      0.00
   -5   10    1     -1.13      0.00
   -4   10    1      0.42      0.00
   -3   10    1      1.45      0.00
   -2   10    1     -3.46      0.00
   -1   10    1      4.10      0.00
    0   10    1     -3.06      0.00
    1   10    1      1.74      0.00
    2   10    1     -1.38      0.00
    3   10    1      1.60      0.00
    4   10    1     -1.34      0.00
    5   10    1      0.61      0.00
  -11   11    1     -2.59      0.00
  -10   11    1      3.17      0.00
   -9   11    1     -3.21      0.00
   -8   11    1      2.48      0.00
   -7   11    1     -1.66      0.00
   -6   11    1      1.48      0.00
   -5   11    1     -1.78      0.00
   -4   11    1      1.69      0.00
   -3   11    1     -0.51      0.00
   -2   11    1     -1.69      0.00
   -1   11    1      3.88      0.00
    0   11    1     -4.46      0.00
    1   11    1      2.76      0.00
    2   11    1     -0.25      0.00
    3   11    1     -0.86      0.00
    4   11    1      0.18      0.00
  -10   12    1      0.25      0.00
   -9   12    1     -0.43      0.00
   -8   12    1      1.19      0.00
   -7   12    1     -1.50      0.00
   -6   12    1      0.81      0.00
   -5   12    1     -0.08      0.00
   -4   12    1      0.51      0.00
   -3   12    1     -1.82      0.00
   -2   12    1      2.37      0.00
   -1   12    1     -1.04      0.00
    0   12    1     -1.55      0.00
    1   12    1      3.54      0.00
    2   12    1     -3.56      0.00
   -8   13    1     -0.16      0.00
   -7   13    1     -0.64      0.00
   -6   13    1      1.33      0.00
   -5   13    1     -0.29      0.00
   -4   13    1     -1.88      0.00
   -3   13    1      2.84      0.00
   -2   13    1     -1.60      0.00
   -1   13    1     -0.31      0.00
    0  -13    2     -6.57      0.00
    1  -13    2      6.23      0.00
    3  -13    2      1.86      0.00
    4  -13    2     -0.78      0.00
    5  -13    2      0.44      0.00
    6  -13    2     -0.01      0.00
    7  -13    2     -0.42      0.00
    8  -13    2      0.38      0.00
    9  -13    2     -0.14      0.00
   -3  -12    2      1.54      0.00
   -2  -12    2     -3.42      0.00
   -1  -12    2      6.30      0.00
    0  -12    2     -8.14      0.00
    1  -12    2      7.27      0.00
    2  -12    2     -4.37      0.00
    3  -12    2      1.54      0.00
    4  -12    2      0.06      0.00
    5  -12    2     -0.78      0.00
    6  -12    2      1.28      0.00
    7  -12    2     -1.61      0.00
    8  -12    2      1.48      0.00
    9  -12    2     -0.84      0.00
   10  -12    2      0.01      0.00
   -4  -11    2      0.07      0.00
   -3  -11    2      0.02      0.00
   -2  -11    2     -0.54      0.00
   -1  -11    2      2.73      0.00
    0  -11    2     -6.36      0.00
    1  -11    2      8.76      0.00
    2  -11    2     -7.48      0.00
    3  -11    2      3.40      0.00
    4  -11    2      0.08      0.00
    5  -11    2     -0.97      0.00
    6  -11    2      0.22      0.00
    7  -11    2      0.50      0.00
    8  -11    2     -0.92      0.00
    9  -11    2      1.54      0.00
   10  -11    2     -2.12      0.00
   11  -11    2      1.92      0.00
   -6  -10    2     -0.54      0.00
   -5  -10    2      0.73      0.00
   -4  -10    2      0.71      0.00
   -3  -10    2     -2.49      0.00
   -2  -10    2      2.79      0.00
   -1  -10    2     -1.38      0.00
    0  -10    2     -0.35      0.00
    1  -10    2      1.03      0.00
    2  -10    2     -0.27      0.00
    3  -10    2     -1.66      0.00
    4  -10    2      3.84      0.00
    5  -10    2     -4.78      0.00
    6  -10    2      3.55      0.00
    7  -10    2     -1.18      0.00
    8  -10    2     -0.36      0.00
    9  -10    2      0.51      0.00
   10  -10    2     -0.41      0.00
   11  -10    2      0.75      0.00
   12  -10    2     -0.78      0.00
   -7   -9    2      0.10      0.00
   -6   -9    2      0.03      0.00
   -5   -9    2     -0.28      0.00
   -4   -9    2      0.95      0.00
   -3   -9    2     -2.48      0.00
   -2   -9    2      4.06      0.00
   -1   -9    2     -3.95      0.00
    0   -9    2      1.89      0.00
    1   -9    2     -0.01      0.00
    2   -9    2      0.25      0.00
    3   -9    2     -2.07      0.00
    4   -9    2      3.74      0.00
    5   -9    2     -4.76      0.00
    6   -9    2      5.17      0.00
    7   -9    2     -4.14      0.00
    8   -9    2      1.20      0.00
    9   -9    2      1.78      0.00
   10   -9    2     -2.21      0.00
   11   -9    2      0.14      0.00
   12   -9    2      1.76      0.00
   13   -9    2     -1.82      0.00
   -8   -8    2      3.47      0.00
   -7   -8    2     -3.17      0.00
   -6   -8    2      1.61      0.00
   -5   -8    2     -0.36      0.00
   -4   -8    2      0.13      0.00
   -3   -8    2     -0.28      0.00
   -2   -8    2      0.09      0.00
   -1   -8    2      0.26      0.00
    0   -8    2     -0.23      0.00
    1   -8    2     -0.46      0.00
    2   -8    2      1.95      0.00
    3   -8    2     -3.93      0.00
    4   -8    2      5.13      0.00
    5   -8    2     -4.39      0.00
    6   -8    2      2.58      0.00
    7   -8    2     -1.94      0.00
    8   -8    2      2.98      0.00
    9   -8    2     -3.63      0.00
   10   -8    2      2.29      0.00
   11   -8    2     -0.26      0.00
   12   -8    2     -0.30      0.00
   13   -8    2     -0.67      0.00
   -9   -7    2      3.56      0.00
   -8   -7    2     -3.38      0.00
   -7   -7    2      1.41      0.00
   -6   -7    2      1.53      0.00
   -5   -7    2     -3.70      0.00
   -4   -7    2      4.00      0.00
   -3   -7    2     -2.97      0.00
   -2   -7    2      1.75      0.00
   -1   -7    2     -0.68      0.00
    0   -7    2     -0.32      0.00
    1   -7    2      0.94      0.00
    2   -7    2     -0.76      0.00
    3   -7    2     -0.08      0.00
    4   -7    2      1.18      0.00
    5   -7    2     -2.17      0.00
    6   -7    2      2.43      0.00
    7   -7    2     -1.35      0.00
    8   -7    2     -0.54      0.00
    9   -7    2      1.57      0.00
   10   -7    2     -0.94      0.00
   11   -7    2     -0.11      0.00
   12   -7    2     -0.02      0.00
   13   -7    2      1.15      0.00
  -10   -6    2      0.66      0.00
   -9   -6    2     -2.98      0.00
   -8   -6    2      4.97      0.00
   -7   -6    2     -4.84      0.00
   -6   -6    2      2.93      0.00
   -5   -6    2     -1.05      0.00
   -4   -6    2      0.04      0.00
   -3   -6    2      0.99      0.00
   -2   -6    2     -2.68      0.00
   -1   -6    2      4.13      0.00
    0   -6    2     -4.28      0.00
    1   -6    2      3.34      0.00
    2   -6    2     -2.03      0.00
    3   -6    2      0.51      0.00
    4   -6    2      0.85      0.00
    5   -6    2     -1.00      0.00
    6   -6    2     -0.20      0.00
    7   -6    2      1.03      0.00
    8   -6    2      0.16      0.00
    9   -6    2     -2.53      0.00
   10   -6    2      3.83      0.00
   11   -6    2     -3.27      0.00
   12   -6    2      1.97      0.00
   13   -6    2     -1.12      0.00
  -11   -5    2      0.34      0.00
  -10   -5    2     -1.09      0.00
   -9   -5    2      0.94      0.00
   -8   -5    2      1.45      0.00
   -7   -5    2     -5.61      0.00
   -6   -5    2      8.92      0.00
   -5   -5    2     -9.46      0.00
   -4   -5    2      8.46      0.00
   -3   -5    2     -8.38      0.00
   -2   -5    2      8.97      0.00
   -1   -5    2     -7.48      0.00
    0   -5    2      3.02      0.00
    1   -5    2      1.97      0.00
    2   -5    2     -5.26      0.00
    3   -5    2      7.24      0.00
    4   -5    2     -8.77      0.00
    5   -5    2      9.06      0.00
    6   -5    2     -7.53      0.00
    7   -5    2      5.40      0.00
    8   -5    2     -3.70      0.00
    9   -5    2      1.53      0.00
   10   -5    2      1.74      0.00
   11   -5    2     -4.42      0.00
   12   -5    2      4.63      0.00
   13   -5    2     -3.16      0.00
  -11   -4    2     -1.15      0.00
  -10   -4    2      2.95      0.00
   -9   -4    2     -4.70      0.00
   -8   -4    2      5.68      0.00
   -7   -4    2     -5.63      0.00
   -6   -4    2      4.64      0.00
   -5   -4    2     -2.90      0.00
   -4   -4    2      1.04      0.00
   -3   -4    2     -0.79      0.00
   -2   -4    2      4.09      0.00
   -1   -4    2    -10.32      0.00
    0   -4    2     15.68      0.00
    1   -4    2    -16.93      0.00
    2   -4    2     14.86      0.00
    3   -4    2    -12.26      0.00
    4   -4    2      9.37      0.00
    5   -4    2     -4.24      0.00
    6   -4    2     -2.93      0.00
    7   -4    2      8.70      0.00
    8   -4    2    -10.34      0.00
    9   -4    2      8.67      0.00
   10   -4    2     -6.37      0.00
   11   -4    2      5.14      0.00
   12   -4    2     -5.04      0.00
   13   -4    2      5.12      0.00
  -12   -3    2     -0.76      0.00
  -11   -3    2      1.32      0.00
  -10   -3    2     -1.84      0.00
   -9   -3    2      1.94      0.00
   -8   -3    2     -0.67      0.00
   -7   -3    2     -1.92      0.00
   -6   -3    2      4.35      0.00
   -5   -3    2     -5.73      0.00
   -4   -3    2      6.89      0.00
   -3   -3    2     -8.40      0.00
   -2   -3    2      8.91      0.00
   -1   -3    2     -7.47      0.00
    0   -3    2      6.06      0.00
    1   -3    2     -7.30      0.00
    2   -3    2     10.34      0.00
    3   -3    2    -11.64      0.00
    4   -3    2      9.63      0.00
    5   -3    2     -6.14      0.00
    6   -3    2      3.08      0.00
    7   -3    2     -0.15      0.00
    8   -3    2     -3.33      0.00
    9   -3    2      6.42      0.00
   10   -3    2     -7.86      0.00
   11   -3    2      7.93      0.00
   12   -3    2     -7.68      0.00
   13   -3    2      7.09      0.00
  -12   -2    2      3.16      0.00
  -11   -2    2     -5.57      0.00
  -10   -2    2      7.30      0.00
   -9   -2    2     -7.20      0.00
   -8   -2    2      5.24      0.00
   -7   -2    2     -2.11      0.00
   -6   -2    2     -1.54      0.00
   -5   -2    2      5.23      0.00
   -4   -2    2     -8.85      0.00
   -3   -2    2     12.61      0.00
   -2   -2    2    -16.18      0.00
   -1   -2    2     17.92      0.00
    0   -2    2    -15.79      0.00
    1   -2    2      9.26      0.00
    2   -2    2     -0.05      0.00
    3   -2    2     -8.76      0.00
    4   -2    2     14.36      0.00
    5   -2    2    -15.69      0.00
    6   -2    2     13.85      0.00
    7   -2    2    -10.86      0.00
    8   -2    2      7.94      0.00
    9   -2    2     -5.11      0.00
   10   -2    2      2.30      0.00
   11   -2    2      0.04      0.00
   12   -2    2     -1.57      0.00
   13   -2    2      2.33      0.00
  -13   -1    2      0.97      0.00
  -12   -1    2     -1.23      0.00
  -11   -1    2      0.32      0.00
  -10   -1    2      2.10      0.00
   -9   -1    2     -6.39      0.00
   -8   -1    2     12.85      0.00
   -7   -1    2    -19.94      0.00
   -6   -1    2     24.72      0.00
   -5   -1    2    -26.84      0.00
   -4   -1    2     28.43      0.00
   -3   -1    2    -27.20      0.00
   -2   -1    2     14.24      0.00
   -1   -1    2     14.61      0.00
    0   -1    2    -47.55      0.00
    1   -1    2     65.02      0.00
    2   -1    2    -59.78      0.00
    3   -1    2     42.49      0.00
    4   -1    2    -26.81      0.00
    5   -1    2     15.88      0.00
    6   -1    2     -6.10      0.00
    7   -1    2     -3.03      0.00
    8   -1    2      8.26      0.00
    9   -1    2     -8.49      0.00
   10   -1    2      6.18      0.00
   11   -1    2     -3.73      0.00
   12   -1    2      1.71      0.00
   13   -1    2     -0.23      0.00
  -13    0    2     -0.52      0.00
  -12    0    2      0.14      0.00
  -11    0    2      1.39      0.00
  -10    0    2     -3.92      0.00
   -9    0    2      6.38      0.00
   -8    0    2     -6.43      0.00
   -7    0    2      2.22      0.00
   -6    0    2      5.01      0.00
   -5    0    2    -12.27      0.00
   -4    0    2     19.94      0.00
   -3    0    2    -32.08      0.00
   -2    0    2     48.25      0.00
   -1    0    2    -58.34      0.00
    0    0    2     51.42      0.00
    1    0    2    -29.32      0.00
    2    0    2      5.82      0.00
    3    0    2      8.35      0.00
    4    0    2    -14.23      0.00
    5    0    2     17.64      0.00
    6    0    2    -19.72      0.00
    7    0    2     18.11      0.00
    8    0    2    -13.14      0.00
    9    0    2      7.91      0.00
   10    0    2     -4.12      0.00
   11    0    2      1.40      0.00
   12    0    2      0.32      0.00
   13    0    2     -0.49      0.00
  -13    1    2     -2.50      0.00
  -12    1    2      2.66      0.00
  -11    1    2     -1.36      0.00
  -10    1    2     -0.94      0.00
   -9    1    2      3.24      0.00
   -8    1    2     -4.35      0.00
   -7    1    2      3.50      0.00
   -6    1    2     -0.69      0.00
   -5    1    2     -3.62      0.00
   -4    1    2      8.85      0.00
   -3    1    2    -13.54      0.00
   -2    1    2     15.21      0.00
   -1    1    2    -12.53      0.00
    0    1    2      7.68      0.00
    1    1    2     -4.60      0.00
    2    1    2      4.68      0.00
    3    1    2     -5.46      0.00
    4    1    2      4.51      0.00
    5    1    2     -2.59      0.00
    6    1    2      1.76      0.00
    7    1    2     -1.99      0.00
    8    1    2      1.47      0.00
    9    1    2      0.30      0.00
   10    1    2     -1.85      0.00
   11    1    2      2.05      0.00
   12    1    2     -1.41      0.00
  -13    2    2     -5.77      0.00
  -12    2    2      7.68      0.00
  -11    2    2     -7.60      0.00
  -10    2    2      5.01      0.00
   -9    2    2     -0.32      0.00
   -8    2    2     -5.37      0.00
   -7    2    2     10.50      0.00
   -6    2    2    -13.69      0.00
   -5    2    2     14.52      0.00
   -4    2    2    -12.53      0.00
   -3    2    2      6.19      0.00
   -2    2    2      4.78      0.00
   -1    2    2    -15.90      0.00
    0    2    2     20.34      0.00
    1    2    2    -16.40      0.00
    2    2    2      9.77      0.00
    3    2    2     -6.17      0.00
    4    2    2      4.94      0.00
    5    2    2     -2.45      0.00
    6    2    2     -1.08      0.00
    7    2    2      2.29      0.00
    8    2    2     -0.27      0.00
    9    2    2     -2.46      0.00
   10    2    2      3.86      0.00
   11    2    2     -4.06      0.00
   12    2    2      3.39      0.00
  -14    3    2      2.01      0.00
  -13    3    2     -3.26      0.00
  -12    3    2      4.19      0.00
  -11    3    2     -5.32      0.00
  -10    3    2      6.69      0.00
   -9    3    2     -8.02      0.00
   -8    3    2      8.87      0.00
   -7    3    2     -8.13      0.00
   -6    3    2      4.87      0.00
   -5    3    2      0.23      0.00
   -4    3    2     -5.49      0.00
   -3    3    2     10.32      0.00
   -2    3    2    -15.16      0.00
   -1    3    2     19.05      0.00
    0    3    2    -19.64      0.00
    1    3    2     16.23      0.00
    2    3    2    -10.92      0.00
    3    3    2      5.77      0.00
    4    3    2     -0.97      0.00
    5    3    2     -3.46      0.00
    6    3    2      6.04      0.00
    7    3    2     -5.67      0.00
    8    3    2      3.47      0.00
    9    3    2     -1.62      0.00
   10    3    2      1.01      0.00
   11    3    2     -0.90      0.00
  -14    4    2     -3.37      0.00
  -13    4    2      3.40      0.00
  -12    4    2     -3.04      0.00
  -11    4    2      2.36      0.00
  -10    4    2     -1.49      0.00
   -9    4    2      0.99      0.00
   -8    4    2     -1.09      0.00
   -7    4    2      0.70      0.00
   -6    4    2      1.40      0.00
   -5    4    2     -4.70      0.00
   -4    4    2      7.72      0.00
   -3    4    2     -9.98      0.00
   -2    4    2     11.59      0.00
   -1    4    2    -11.44      0.00
    0    4    2      8.00      0.00
    1    4    2     -2.11      0.00
    2    4    2     -3.20      0.00
    3    4    2      6.27      0.00
    4    4    2     -7.99      0.00
    5    4    2      9.03      0.00
    6    4    2     -8.05      0.00
    7    4    2      4.13      0.00
    8    4    2      0.86      0.00
    9    4    2     -3.95      0.00
   10    4    2      4.19      0.00
   11    4    2     -2.81      0.00
  -14    5    2     -2.36      0.00
  -13    5    2      4.15      0.00
  -12    5    2     -4.83      0.00
  -11    5    2      4.46      0.00
  -10    5    2     -3.95      0.00
   -9    5    2      3.81      0.00
   -8    5    2     -3.91      0.00
   -7    5    2      4.14      0.00
   -6    5    2     -4.39      0.00
   -5    5    2      4.09      0.00
   -4    5    2     -2.81      0.00
   -3    5    2      1.09      0.00
   -2    5    2      0.22      0.00
   -1    5    2     -1.29      0.00
    0    5    2      2.67      0.00
    1    5    2     -3.85      0.00
    2    5    2      3.92      0.00
    3    5    2     -3.33      0.00
    4    5    2      3.42      0.00
    5    5    2     -4.16      0.00
    6    5    2      4.05      0.00
    7    5    2     -2.60      0.00
    8    5    2      1.14      0.00
    9    5    2     -0.80      0.00
   10    5    2      1.08      0.00
  -14    6    2     -0.22      0.00
  -13    6    2      0.93      0.00
  -12    6    2     -1.42      0.00
  -11    6    2      1.62      0.00
   -9    6    2      1.92      0.00
   -8    6    2     -2.96      0.00
   -7    6    2      4.16      0.00
   -6    6    2     -4.21      0.00
   -5    6    2      2.56      0.00
   -4    6    2      0.05      0.00
   -3    6    2     -2.52      0.00
   -2    6    2      4.19      0.00
   -1    6    2     -4.78      0.00
    0    6    2      4.38      0.00
    1    6    2     -3.60      0.00
    2    6    2      2.95      0.00
    3    6    2     -2.05      0.00
    4    6    2      0.39      0.00
    5    6    2      1.19      0.00
    6    6    2     -1.06      0.00
    7    6    2     -0.97      0.00
    8    6    2      3.09      0.00
    9    6    2     -3.47      0.00
  -13    7    2      3.50      0.00
  -12    7    2     -3.59      0.00
  -11    7    2      2.25      0.00
  -10    7    2     -1.53      0.00
   -9    7    2      2.08      0.00
   -8    7    2     -2.62      0.00
   -7    7    2      2.47      0.00
   -6    7    2     -2.52      0.00
   -5    7    2      3.28      0.00
   -4    7    2     -3.71      0.00
   -3    7    2      2.88      0.00
   -2    7    2     -1.26      0.00
   -1    7    2     -0.24      0.00
    0    7    2      1.37      0.00
    1    7    2     -2.19      0.00
    2    7    2      2.91      0.00
    3    7    2     -3.94      0.00
    4    7    2      5.29      0.00
    5    7    2     -5.72      0.00
    6    7    2      3.86      0.00
    7    7    2     -0.49      0.00
    8    7    2     -1.83      0.00
  -13    8    2      1.68      0.00
  -12    8    2     -4.03      0.00
  -11    8    2      5.54      0.00
  -10    8    2     -5.09      0.00
   -9    8    2      4.22      0.00
   -8    8    2     -4.76      0.00
   -7    8    2      6.00      0.00
   -6    8    2     -5.96      0.00
   -5    8    2      4.37      0.00
   -4    8    2     -2.56      0.00
   -3    8    2      1.31      0.00
   -2    8    2     -0.34      0.00
   -1    8    2     -0.37      0.00
    0    8    2      0.60      0.00
    1    8    2     -0.71      0.00
    2    8    2      1.13      0.00
    3    8    2     -1.46      0.00
    4    8    2      1.18      0.00
    5    8    2     -0.68      0.00
    6    8    2      0.60      0.00
    7    8    2     -0.64      0.00
  -12    9    2      0.60      0.00
  -11    9    2     -0.37      0.00
  -10    9    2     -1.56      0.00
   -9    9    2      3.62      0.00
   -8    9    2     -4.73      0.00
   -7    9    2      5.27      0.00
   -6    9    2     -5.62      0.00
   -5    9    2      5.24      0.00
   -4    9    2     -3.88      0.00
   -3    9    2      2.47      0.00
   -2    9    2     -1.99      0.00
   -1    9    2      2.18      0.00
    0    9    2     -2.12      0.00
    1    9    2      1.40      0.00
    2    9    2     -0.14      0.00
    3    9    2     -1.50      0.00
    4    9    2      3.10      0.00
    5    9    2     -3.84      0.00
    6    9    2      3.21      0.00
  -12   10    2      1.41      0.00
  -11   10    2     -3.08      0.00
  -10   10    2      4.29      0.00
   -9   10    2     -4.10      0.00
   -8   10    2      2.32      0.00
   -7   10    2      0.05      0.00
   -6   10    2     -1.52      0.00
   -5   10    2      1.38      0.00
   -4   10    2      0.03      0.00
   -3   10    2     -1.77      0.00
   -2   10    2      2.75      0.00
   -1   10    2     -2.22      0.00
    0   10    2      0.65      0.00
    1   10    2      0.49      0.00
    2   10    2     -0.34      0.00
    3   10    2     -0.37      0.00
    4   10    2      0.49      0.00
    5   10    2     -0.09      0.00
  -11   11    2      0.52      0.00
  -10   11    2     -0.97      0.00
   -9   11    2      1.04      0.00
   -8   11    2     -0.31      0.00
   -7   11    2     -0.30      0.00
   -6   11    2     -0.13      0.00
   -5   11    2      1.03      0.00
   -4   11    2     -1.00      0.00
   -3   11    2     -0.51      0.00
   -2   11    2      2.66      0.00
   -1   11    2     -3.91      0.00
    0   11    2      3.00      0.00
    1   11    2     -0.16      0.00
    2   11    2     -2.59      0.00
    3   11    2      3.06      0.00
  -10   12    2      1.37      0.00
   -9   12    2     -0.48      0.00
   -8   12    2     -1.04      0.00
   -7   12    2      1.37      0.00
   -6   12    2     -0.02      0.00
   -5   12    2     -1.32      0.00
   -4   12    2      0.95      0.00
   -3   12    2      0.60      0.00
   -2   12    2     -1.41      0.00
   -1   12    2      0.51      0.00
    0   12    2      1.12      0.00
    1   12    2     -1.87      0.00
   -7   13    2      1.05      0.00
   -6   13    2     -1.59      0.00
   -5   13    2      0.09      0.00
   -4   13    2      2.35      0.00
   -3   13    2     -3.44      0.00
   -2   13    2      2.50      0.00
    3  -14    3      1.05      0.00
    4  -14    3     -1.17      0.00
    5  -14    3      2.01      0.00
   -1  -13    3     -3.53      0.00
    0  -13    3      3.69      0.00
    1  -13    3     -2.50      0.00
    2  -13    3      0.81      0.00
    3  -13    3      0.18      0.00
    4  -13    3     -0.15      0.00
    5  -13    3     -0.12      0.00
    6  -13    3     -0.07      0.00
    7  -13    3      0.55      0.00
    8  -13    3     -0.82      0.00
    9  -13    3      0.84      0.00
   -3  -12    3     -3.20      0.00
   -2  -12    3      5.77      0.00
   -1  -12    3     -7.80      0.00
    0  -12    3      6.93      0.00
    1  -12    3     -2.96      0.00
    4  -12    3     -2.78      0.00
    5  -12    3      2.25      0.00
    6  -12    3     -2.54      0.00
    7  -12    3      2.95      0.00
    8  -12    3     -2.64      0.00
    9  -12    3      1.62      0.00
   10  -12    3     -0.46      0.00
   -5  -11    3      0.86      0.00
   -4  -11    3     -1.02      0.00
   -3  -11    3      0.51      0.00
   -2  -11    3      1.21      0.00
   -1  -11    3     -4.15      0.00
    0  -11    3      6.81      0.00
    1  -11    3     -6.83      0.00
    2  -11    3      3.63      0.00
    3  -11    3      0.30      0.00
    4  -11    3     -1.91      0.00
    5  -11    3      0.97      0.00
    6  -11    3      0.23      0.00
    7  -11    3     -0.18      0.00
    8  -11    3     -0.36      0.00
    9  -11    3      0.22      0.00
   10  -11    3      0.38      0.00
   11  -11    3     -0.57      0.00
   -6  -10    3      0.46      0.00
   -5  -10    3      0.26      0.00
   -4  -10    3     -2.14      0.00
   -3  -10    3      3.26      0.00
   -2  -10    3     -1.97      0.00
   -1  -10    3     -0.80      0.00
    0  -10    3      2.44      0.00
    1  -10    3     -1.56      0.00
    2  -10    3     -0.83      0.00
    3  -10    3      2.96      0.00
    4  -10    3     -3.74      0.00
    5  -10    3      2.75      0.00
    6  -10    3     -0.25      0.00
    7  -10    3     -2.34      0.00
    8  -10    3      3.27      0.00
    9  -10    3     -2.37      0.00
   10  -10    3      1.14      0.00
   11  -10    3     -0.74      0.00
   12  -10    3      0.72      0.00
   -7   -9    3     -0.15      0.00
   -6   -9    3     -0.62      0.00
   -5   -9    3      1.89      0.00
   -4   -9    3     -3.23      0.00
   -3   -9    3      4.40      0.00
   -2   -9    3     -4.79      0.00
   -1   -9    3      3.65      0.00
    0   -9    3     -1.52      0.00
    1   -9    3      0.28      0.00
    2   -9    3     -0.83      0.00
    3   -9    3      1.83      0.00
    4   -9    3     -1.80      0.00
    5   -9    3      1.17      0.00
    6   -9    3     -0.88      0.00
    7   -9    3      0.33      0.00
    8   -9    3      1.33      0.00
    9   -9    3     -2.84      0.00
   10   -9    3      2.10      0.00
   11   -9    3      0.56      0.00
   12   -9    3     -2.50      0.00
   13   -9    3      2.24      0.00
   -8   -8    3     -3.80      0.00
   -7   -8    3      3.66      0.00
   -6   -8    3     -2.84      0.00
   -5   -8    3      2.31      0.00
   -4   -8    3     -2.13      0.00
   -3   -8    3      1.59      0.00
   -2   -8    3     -0.43      0.00
   -1   -8    3     -0.65      0.00
    0   -8    3      0.83      0.00
    1   -8    3      0.04      0.00
    2   -8    3     -1.50      0.00
    3   -8    3      2.79      0.00
    4   -8    3     -2.78      0.00
    5   -8    3      0.90      0.00
    6   -8    3      1.54      0.00
    7   -8    3     -2.13      0.00
    8   -8    3      0.27      0.00
    9   -8    3      1.78      0.00
   10   -8    3     -1.68      0.00
   11   -8    3     -0.06      0.00
   12   -8    3      1.21      0.00
   13   -8    3     -0.78      0.00
   -9   -7    3     -1.25      0.00
   -8   -7    3      2.14      0.00
   -7   -7    3     -1.92      0.00
   -6   -7    3      0.18      0.00
   -5   -7    3      1.77      0.00
   -4   -7    3     -2.24      0.00
   -3   -7    3      1.07      0.00
   -2   -7    3      0.64      0.00
   -1   -7    3     -1.95      0.00
    0   -7    3      2.63      0.00
    1   -7    3     -2.64      0.00
    2   -7    3      2.23      0.00
    3   -7    3     -1.96      0.00
    4   -7    3      2.07      0.00
    5   -7    3     -2.15      0.00
    6   -7    3      1.97      0.00
    7   -7    3     -2.05      0.00
    8   -7    3      2.53      0.00
    9   -7    3     -2.61      0.00
   10   -7    3      1.72      0.00
   11   -7    3     -0.85      0.00
   12   -7    3      1.24      0.00
   13   -7    3     -2.41      0.00
  -10   -6    3     -2.48      0.00
   -9   -6    3      4.35      0.00
   -8   -6    3     -4.81      0.00
   -7   -6    3      2.78      0.00
   -6   -6    3      0.76      0.00
   -5   -6    3     -3.66      0.00
   -4   -6    3      5.18      0.00
   -3   -6    3     -6.59      0.00
   -2   -6    3      8.88      0.00
   -1   -6    3    -11.03      0.00
    0   -6    3     11.36      0.00
    1   -6    3     -9.75      0.00
    2   -6    3      7.39      0.00
    3   -6    3     -5.30      0.00
    4   -6    3      4.14      0.00
    5   -6    3     -4.46      0.00
    6   -6    3      5.62      0.00
    7   -6    3     -5.43      0.00
    8   -6    3      2.69      0.00
    9   -6    3      0.68      0.00
   10   -6    3     -1.64      0.00
   11   -6    3     -0.14      0.00
   12   -6    3      2.19      0.00
   13   -6    3     -2.50      0.00
  -11   -5    3      0.64      0.00
  -10   -5    3     -0.08      0.00
   -9   -5    3     -0.39      0.00
   -8   -5    3     -0.18      0.00
   -7   -5    3      1.52      0.00
   -6   -5    3     -2.03      0.00
   -5   -5    3      0.84      0.00
   -4   -5    3      0.62      0.00
   -3   -5    3     -0.75      0.00
   -2   -5    3      0.70      0.00
   -1   -5    3     -3.15      0.00
    0   -5    3      8.26      0.00
    1   -5    3    -13.17      0.00
    2   -5    3     15.97      0.00
    3   -5    3    -17.60      0.00
    4   -5    3     18.81      0.00
    5   -5    3    -18.19      0.00
    6   -5    3     14.70      0.00
    7   -5    3     -9.86      0.00
    8   -5    3      5.57      0.00
    9   -5    3     -1.99      0.00
   10   -5    3     -1.09      0.00
   12   -5    3     -1.97      0.00
   13   -5    3      0.80      0.00
  -11   -4    3      1.72      0.00
  -10   -4    3     -2.39      0.00
   -9   -4    3      2.69      0.00
   -8   -4    3     -2.62      0.00
   -7   -4    3      1.73      0.00
   -6   -4    3      0.47      0.00
   -5   -4    3     -3.60      0.00
   -4   -4    3      6.40      0.00
   -3   -4    3     -7.29      0.00
   -2   -4    3      5.45      0.00
   -1   -4    3     -2.02      0.00
    0   -4    3     -0.23      0.00
    1   -4    3     -0.56      0.00
    2   -4    3      3.38      0.00
    3   -4    3     -6.09      0.00
    4   -4    3      8.46      0.00
    5   -4    3    -11.69      0.00
    6   -4    3     15.38      0.00
    7   -4    3    -17.02      0.00
    8   -4    3     15.09      0.00
    9   -4    3    -11.01      0.00
   10   -4    3      7.50      0.00
   11   -4    3     -5.95      0.00
   12   -4    3      5.75      0.00
   13   -4    3     -5.41      0.00
  -12   -3    3      0.56      0.00
  -11   -3    3     -1.75      0.00
  -10   -3    3      3.41      0.00
   -9   -3    3     -4.87      0.00
   -8   -3    3      5.32      0.00
   -7   -3    3     -4.88      0.00
   -6   -3    3      4.28      0.00
   -5   -3    3     -3.53      0.00
   -4   -3    3      1.85      0.00
   -3   -3    3      0.47      0.00
   -2   -3    3     -1.60      0.00
   -1   -3    3      0.70      0.00
    0   -3    3      0.38      0.00
    1   -3    3      0.40      0.00
    2   -3    3     -1.89      0.00
    3   -3    3      0.94      0.00
    4   -3    3      3.29      0.00
    5   -3    3     -8.29      0.00
    6   -3    3     11.67      0.00
    7   -3    3    -13.55      0.00
    8   -3    3     14.80      0.00
    9   -3    3    -15.02      0.00
   10   -3    3     13.62      0.00
   11   -3    3    -11.47      0.00
   12   -3    3      9.74      0.00
   13   -3    3     -8.06      0.00
  -12   -2    3     -1.73      0.00
  -11   -2    3      3.52      0.00
  -10   -2    3     -4.17      0.00
   -9   -2    3      2.97      0.00
   -8   -2    3      0.17      0.00
   -7   -2    3     -5.35      0.00
   -6   -2    3     12.01      0.00
   -5   -2    3    -18.73      0.00
   -4   -2    3     24.94      0.00
   -3   -2    3    -31.45      0.00
   -2   -2    3     37.52      0.00
   -1   -2    3    -39.02      0.00
    0   -2    3     32.19      0.00
    1   -2    3    -18.40      0.00
    2   -2    3      3.40      0.00
    3   -2    3      7.76      0.00
    4   -2    3    -13.36      0.00
    5   -2    3     13.77      0.00
    6   -2    3    -10.22      0.00
    7   -2    3      4.82      0.00
    8   -2    3      0.07      0.00
    9   -2    3     -3.24      0.00
   10   -2    3      4.85      0.00
   11   -2    3     -5.55      0.00
   12   -2    3      5.67      0.00
   13   -2    3     -5.09      0.00
  -13   -1    3     -2.86      0.00
  -12   -1    3      4.01      0.00
  -11   -1    3     -3.35      0.00
  -10   -1    3      0.87      0.00
   -9   -1    3      2.94      0.00
   -8   -1    3     -7.55      0.00
   -7   -1    3     11.30      0.00
   -6   -1    3    -12.14      0.00
   -5   -1    3     10.26      0.00
   -4   -1    3     -6.81      0.00
   -3   -1    3     -1.42      0.00
   -2   -1    3     20.78      0.00
   -1   -1    3    -49.84      0.00
    0   -1    3     74.06      0.00
    1   -1    3    -78.22      0.00
    2   -1    3     62.71      0.00
    3   -1    3    -41.61      0.00
    4   -1    3     25.93      0.00
    5   -1    3    -15.29      0.00
    6   -1    3      5.71      0.00
    7   -1    3      2.11      0.00
    8   -1    3     -5.40      0.00
    9   -1    3      4.73      0.00
   10   -1    3     -2.87      0.00
   11   -1    3      1.08      0.00
   12   -1    3      0.79      0.00
   13   -1    3     -2.03      0.00
[truncated: 13,742,269 more chars]
